# Supplementary material for: Which behaviour change techniques are associated with interventions that increase physical activity in pre-school children? A systematic review
Source: BMC Public Health. 2023 Oct 16;23:2013. doi: 10.1186/s12889-023-16885-0 (PMC10580560; doi:10.1186/s12889-023-16885-0)
Supplement: Supplementary file 3 — Additional file 3. [file 12889_2023_16885_MOESM3_ESM.csv]

created_at	user_id	user_email	article_id	key	value
2022-05-16T20:47:35.481Z	219441	alwalah0744@gmail.com	309887064	included	-1
2022-05-16T20:48:56.451Z	219441	alwalah0744@gmail.com	309887059	included	-1
2022-05-16T20:49:05.764Z	219441	alwalah0744@gmail.com	309887060	included	-1
2022-05-16T20:49:31.655Z	219441	alwalah0744@gmail.com	309887061	included	-1
2022-05-16T20:49:35.484Z	219441	alwalah0744@gmail.com	309887062	included	-1
2022-05-16T20:49:44.062Z	219441	alwalah0744@gmail.com	309887063	included	-1
2022-05-16T20:49:53.015Z	219441	alwalah0744@gmail.com	309887064	included	-1
2022-05-16T20:49:57.750Z	219441	alwalah0744@gmail.com	309887065	included	-1
2022-05-16T20:50:04.234Z	219441	alwalah0744@gmail.com	309887066	included	-1
2022-05-16T20:50:09.453Z	219441	alwalah0744@gmail.com	309887067	included	-1
2022-05-16T20:50:15.375Z	219441	alwalah0744@gmail.com	309887068	included	1
2022-05-16T20:50:16.391Z	219441	alwalah0744@gmail.com	309887068	included	-1
2022-05-16T21:09:20.760Z	219441	alwalah0744@gmail.com	309887069	included	-1
2022-05-16T21:09:34.979Z	219441	alwalah0744@gmail.com	309887070	included	-1
2022-05-16T21:09:46.464Z	219441	alwalah0744@gmail.com	309887071	included	-1
2022-05-16T21:09:55.292Z	219441	alwalah0744@gmail.com	309887072	included	-1
2022-05-16T21:10:05.339Z	219441	alwalah0744@gmail.com	309887073	included	-1
2022-05-16T21:10:05.839Z	219441	alwalah0744@gmail.com	309887073	included	-1
2022-05-16T21:12:03.139Z	219441	alwalah0744@gmail.com	309887074	included	-1
2022-05-16T21:12:10.327Z	219441	alwalah0744@gmail.com	309887075	included	-1
2022-05-16T21:12:47.000Z	219441	alwalah0744@gmail.com	309887076	included	0
2022-05-16T21:12:58.312Z	219441	alwalah0744@gmail.com	309887077	included	-1
2022-05-16T21:13:09.828Z	219441	alwalah0744@gmail.com	309887078	included	-1
2022-05-16T21:13:21.751Z	219441	alwalah0744@gmail.com	309887079	included	-1
2022-05-16T21:13:27.485Z	219441	alwalah0744@gmail.com	309887080	included	-1
2022-05-16T21:13:39.829Z	219441	alwalah0744@gmail.com	309887081	included	-1
2022-05-16T21:13:40.142Z	219441	alwalah0744@gmail.com	309887081	included	-1
2022-05-16T21:14:51.346Z	219441	alwalah0744@gmail.com	309887082	included	-1
2022-05-16T21:15:44.910Z	219441	alwalah0744@gmail.com	309887083	included	-1
2022-05-16T21:15:53.973Z	219441	alwalah0744@gmail.com	309887084	included	-1
2022-05-16T21:16:07.536Z	219441	alwalah0744@gmail.com	309887085	included	-1
2022-05-16T21:16:20.770Z	219441	alwalah0744@gmail.com	309887086	included	-1
2022-05-16T21:16:33.458Z	219441	alwalah0744@gmail.com	309887087	included	-1
2022-05-16T21:16:55.318Z	219441	alwalah0744@gmail.com	309887088	included	-1
2022-05-16T21:17:07.756Z	219441	alwalah0744@gmail.com	309887089	included	-1
2022-05-16T21:17:19.116Z	219441	alwalah0744@gmail.com	309887090	included	-1
2022-05-16T21:17:40.194Z	219441	alwalah0744@gmail.com	309887091	included	0
2022-05-16T21:18:26.430Z	219441	alwalah0744@gmail.com	309887092	included	1
2022-05-16T21:19:28.353Z	219441	alwalah0744@gmail.com	309887093	included	0
2022-05-16T21:19:59.948Z	219441	alwalah0744@gmail.com	309887094	included	-1
2022-05-16T21:20:30.620Z	219441	alwalah0744@gmail.com	309887095	included	0
2022-05-16T21:20:43.699Z	219441	alwalah0744@gmail.com	309887096	included	-1
2022-05-16T21:21:04.574Z	219441	alwalah0744@gmail.com	309887097	included	0
2022-05-16T21:21:20.309Z	219441	alwalah0744@gmail.com	309887098	included	-1
2022-05-16T21:21:34.544Z	219441	alwalah0744@gmail.com	309887099	included	-1
2022-05-16T21:21:44.357Z	219441	alwalah0744@gmail.com	309887100	included	-1
2022-05-16T21:22:18.607Z	219441	alwalah0744@gmail.com	309887101	"__EXR__wrong population"	1
2022-05-16T21:22:18.701Z	219441	alwalah0744@gmail.com	309887101	included	-1
2022-05-16T21:22:22.482Z	219441	alwalah0744@gmail.com	309887101	included	-1
2022-05-16T21:23:00.608Z	219441	alwalah0744@gmail.com	309887102	"__EXR__wrong outcome"	1
2022-05-16T21:23:00.640Z	219441	alwalah0744@gmail.com	309887102	included	-1
2022-05-16T21:23:02.124Z	219441	alwalah0744@gmail.com	309887102	included	-1
2022-05-16T21:23:15.202Z	219441	alwalah0744@gmail.com	309887103	included	-1
2022-05-16T21:23:29.703Z	219441	alwalah0744@gmail.com	309887104	included	-1
2022-05-16T21:23:35.953Z	219441	alwalah0744@gmail.com	309887105	included	-1
2022-05-16T21:23:36.437Z	219441	alwalah0744@gmail.com	309887105	included	-1
2022-05-16T21:24:58.454Z	219441	alwalah0744@gmail.com	309887095	included	-1
2022-05-16T21:25:10.627Z	219441	alwalah0744@gmail.com	309887104	included	-1
2022-05-16T21:25:23.783Z	219441	alwalah0744@gmail.com	309887107	included	-1
2022-05-16T21:25:34.361Z	219441	alwalah0744@gmail.com	309887108	included	-1
2022-05-16T21:25:42.065Z	219441	alwalah0744@gmail.com	309887109	included	-1
2022-05-16T21:26:15.112Z	219441	alwalah0744@gmail.com	309887110	included	-1
2022-05-16T21:26:22.956Z	219441	alwalah0744@gmail.com	309887111	included	-1
2022-05-16T21:26:23.409Z	219441	alwalah0744@gmail.com	309887111	included	-1
2022-05-16T21:58:18.407Z	219441	alwalah0744@gmail.com	309887112	included	-1
2022-05-16T21:58:34.048Z	219441	alwalah0744@gmail.com	309887113	included	-1
2022-05-16T21:58:34.595Z	219441	alwalah0744@gmail.com	309887113	included	-1
2022-05-16T22:01:43.817Z	219441	alwalah0744@gmail.com	309887126	included	-1
2022-05-16T22:01:48.067Z	219441	alwalah0744@gmail.com	309887199	included	-1
2022-05-16T22:01:55.083Z	219441	alwalah0744@gmail.com	309887244	included	-1
2022-05-16T22:01:56.161Z	219441	alwalah0744@gmail.com	309887244	included	-1
2022-05-16T22:03:08.960Z	219441	alwalah0744@gmail.com	309887131	included	-1
2022-05-16T22:03:23.491Z	219441	alwalah0744@gmail.com	309887137	included	-1
2022-05-16T22:03:29.366Z	219441	alwalah0744@gmail.com	309887159	included	-1
2022-05-16T22:03:38.414Z	219441	alwalah0744@gmail.com	309887175	"__EXR__wrong population"	1
2022-05-16T22:03:38.429Z	219441	alwalah0744@gmail.com	309887175	included	-1
2022-05-16T22:03:39.320Z	219441	alwalah0744@gmail.com	309887175	included	-1
2022-05-16T22:03:40.789Z	219441	alwalah0744@gmail.com	309887175	included	-1
2022-05-16T22:03:42.148Z	219441	alwalah0744@gmail.com	309887175	included	-1
2022-05-16T22:03:46.914Z	219441	alwalah0744@gmail.com	309887188	included	-1
2022-05-16T22:03:49.273Z	219441	alwalah0744@gmail.com	309887189	included	0
2022-05-16T22:03:49.914Z	219441	alwalah0744@gmail.com	309887189	included	-1
2022-05-16T22:03:58.461Z	219441	alwalah0744@gmail.com	309887193	included	-1
2022-05-16T22:04:01.023Z	219441	alwalah0744@gmail.com	309887199	included	-1
2022-05-16T22:04:04.102Z	219441	alwalah0744@gmail.com	309887211	included	0
2022-05-16T22:04:04.398Z	219441	alwalah0744@gmail.com	309887211	included	-1
2022-05-16T22:04:28.321Z	219441	alwalah0744@gmail.com	309887175	"__EXR__wrong population"	1
2022-05-16T22:04:28.352Z	219441	alwalah0744@gmail.com	309887175	included	-1
2022-05-16T22:05:09.119Z	219441	alwalah0744@gmail.com	309887175	"__EXR__wrong population"	1
2022-05-16T22:05:09.150Z	219441	alwalah0744@gmail.com	309887175	included	-1
2022-05-16T22:12:35.005Z	219441	alwalah0744@gmail.com	309887060	included	-1
2022-05-16T22:12:40.427Z	219441	alwalah0744@gmail.com	309887071	included	-1
2022-05-16T22:12:40.927Z	219441	alwalah0744@gmail.com	309887071	included	-1
2022-05-17T08:06:07.907Z	219441	alwalah0744@gmail.com	309887118	included	-1
2022-05-17T08:06:12.579Z	219441	alwalah0744@gmail.com	309887120	included	-1
2022-05-17T08:06:18.579Z	219441	alwalah0744@gmail.com	309887129	included	-1
2022-05-17T08:06:25.345Z	219441	alwalah0744@gmail.com	309887135	included	-1
2022-05-17T08:07:07.221Z	219441	alwalah0744@gmail.com	309887230	included	-1
2022-05-17T08:07:12.377Z	219441	alwalah0744@gmail.com	309887245	included	-1
2022-05-17T08:07:17.143Z	219441	alwalah0744@gmail.com	309887266	included	-1
2022-05-17T08:07:21.877Z	219441	alwalah0744@gmail.com	309887273	included	-1
2022-05-17T08:07:34.893Z	219441	alwalah0744@gmail.com	309887282	included	-1
2022-05-17T08:07:46.097Z	219441	alwalah0744@gmail.com	309887293	included	-1
2022-05-17T08:07:49.769Z	219441	alwalah0744@gmail.com	309887334	included	-1
2022-05-17T08:07:52.644Z	219441	alwalah0744@gmail.com	309887358	included	-1
2022-05-17T08:07:58.769Z	219441	alwalah0744@gmail.com	309887370	included	-1
2022-05-17T08:08:04.113Z	219441	alwalah0744@gmail.com	309887371	"__EXR__wrong population"	1
2022-05-17T08:08:04.144Z	219441	alwalah0744@gmail.com	309887371	included	-1
2022-05-17T08:08:05.332Z	219441	alwalah0744@gmail.com	309887371	included	-1
2022-05-17T08:08:11.816Z	219441	alwalah0744@gmail.com	309887372	included	-1
2022-05-17T08:08:12.160Z	219441	alwalah0744@gmail.com	309887372	included	-1
2022-05-17T11:57:34.823Z	219441	alwalah0744@gmail.com	309890951	included	-1
2022-05-17T11:57:42.902Z	219441	alwalah0744@gmail.com	309888774	included	-1
2022-05-17T11:57:47.792Z	219441	alwalah0744@gmail.com	309888774	included	-1
2022-05-17T11:57:53.917Z	219441	alwalah0744@gmail.com	309891994	included	-1
2022-05-17T11:58:14.559Z	219441	alwalah0744@gmail.com	309888909	included	-1
2022-05-17T11:58:22.402Z	219441	alwalah0744@gmail.com	309888910	included	-1
2022-05-17T11:58:41.981Z	219441	alwalah0744@gmail.com	309889473	included	-1
2022-05-17T11:58:47.138Z	219441	alwalah0744@gmail.com	309887133	included	-1
2022-05-17T11:58:51.638Z	219441	alwalah0744@gmail.com	309889340	included	-1
2022-05-17T11:58:53.809Z	219441	alwalah0744@gmail.com	309887404	included	-1
2022-05-17T11:59:27.717Z	219441	alwalah0744@gmail.com	309887494	included	-1
2022-05-17T11:59:34.826Z	219441	alwalah0744@gmail.com	309891780	included	-1
2022-05-17T11:59:40.936Z	219441	alwalah0744@gmail.com	309888541	included	-1
2022-05-17T11:59:43.498Z	219441	alwalah0744@gmail.com	309890780	included	-1
2022-05-17T11:59:58.467Z	219441	alwalah0744@gmail.com	309887640	included	-1
2022-05-17T12:00:08.483Z	219441	alwalah0744@gmail.com	309887227	included	-1
2022-05-17T12:00:11.436Z	219441	alwalah0744@gmail.com	309888226	included	-1
2022-05-17T12:00:15.140Z	219441	alwalah0744@gmail.com	309892067	included	-1
2022-05-17T12:00:17.827Z	219441	alwalah0744@gmail.com	309891163	included	-1
2022-05-17T12:00:24.249Z	219441	alwalah0744@gmail.com	309891163	included	-1
2022-05-17T12:00:28.843Z	219441	alwalah0744@gmail.com	309887414	included	-1
2022-05-17T12:00:37.937Z	219441	alwalah0744@gmail.com	309888161	included	-1
2022-05-17T12:00:52.265Z	219441	alwalah0744@gmail.com	309889563	included	-1
2022-05-17T12:00:55.641Z	219441	alwalah0744@gmail.com	309891618	included	-1
2022-05-17T12:01:12.032Z	219441	alwalah0744@gmail.com	309889945	included	-1
2022-05-17T12:01:19.047Z	219441	alwalah0744@gmail.com	309890604	included	-1
2022-05-17T12:01:31.235Z	219441	alwalah0744@gmail.com	309889121	included	-1
2022-05-17T12:01:39.938Z	219441	alwalah0744@gmail.com	309887348	included	-1
2022-05-17T12:02:14.596Z	219441	alwalah0744@gmail.com	309891595	included	-1
2022-05-17T12:02:22.908Z	219441	alwalah0744@gmail.com	309888923	included	-1
2022-05-17T12:02:26.080Z	219441	alwalah0744@gmail.com	309888727	included	-1
2022-05-17T12:02:35.424Z	219441	alwalah0744@gmail.com	309889050	included	-1
2022-05-17T12:02:38.315Z	219441	alwalah0744@gmail.com	309888472	included	-1
2022-05-17T12:02:44.862Z	219441	alwalah0744@gmail.com	309891228	included	-1
2022-05-17T12:02:46.628Z	219441	alwalah0744@gmail.com	309887824	included	-1
2022-05-17T12:02:48.893Z	219441	alwalah0744@gmail.com	309890868	included	-1
2022-05-17T12:03:00.034Z	219441	alwalah0744@gmail.com	309887338	included	-1
2022-05-17T12:03:10.034Z	219441	alwalah0744@gmail.com	309888830	included	-1
2022-05-17T12:03:24.410Z	219441	alwalah0744@gmail.com	309887369	included	-1
2022-05-17T12:03:41.395Z	219441	alwalah0744@gmail.com	309887523	included	-1
2022-05-17T12:03:50.035Z	219441	alwalah0744@gmail.com	309889184	included	-1
2022-05-17T12:03:52.129Z	219441	alwalah0744@gmail.com	309889144	included	-1
2022-05-17T12:04:01.192Z	219441	alwalah0744@gmail.com	309888119	included	-1
2022-05-17T12:04:04.536Z	219441	alwalah0744@gmail.com	309892004	included	-1
2022-05-17T12:04:07.239Z	219441	alwalah0744@gmail.com	309889089	included	-1
2022-05-17T12:04:13.005Z	219441	alwalah0744@gmail.com	309892060	included	-1
2022-05-17T12:04:26.646Z	219441	alwalah0744@gmail.com	309889697	included	-1
2022-05-17T12:05:12.897Z	219441	alwalah0744@gmail.com	309887535	included	0
2022-05-17T12:05:28.428Z	219441	alwalah0744@gmail.com	309887889	included	-1
2022-05-17T12:05:36.866Z	219441	alwalah0744@gmail.com	309887524	included	-1
2022-05-17T12:05:42.601Z	219441	alwalah0744@gmail.com	309891887	included	-1
2022-05-17T12:06:10.695Z	219441	alwalah0744@gmail.com	309887734	included	-1
2022-05-17T12:06:14.305Z	219441	alwalah0744@gmail.com	309888672	included	-1
2022-05-17T12:06:36.977Z	219441	alwalah0744@gmail.com	309887726	included	-1
2022-05-17T12:06:45.462Z	219441	alwalah0744@gmail.com	309888484	included	-1
2022-05-17T12:07:00.337Z	219441	alwalah0744@gmail.com	309887764	included	-1
2022-05-17T12:07:11.525Z	219441	alwalah0744@gmail.com	309891048	included	-1
2022-05-17T12:07:35.010Z	219441	alwalah0744@gmail.com	309890589	included	-1
2022-05-17T12:07:53.229Z	219441	alwalah0744@gmail.com	309891446	included	-1
2022-05-17T12:07:59.292Z	219441	alwalah0744@gmail.com	309888281	included	-1
2022-05-17T12:08:13.307Z	219441	alwalah0744@gmail.com	309888460	included	-1
2022-05-17T12:08:26.105Z	219441	alwalah0744@gmail.com	309888280	included	-1
2022-05-17T12:09:03.465Z	219441	alwalah0744@gmail.com	309891926	included	-1
2022-05-17T12:09:06.106Z	219441	alwalah0744@gmail.com	309889399	included	-1
2022-05-17T12:09:22.497Z	219441	alwalah0744@gmail.com	309891397	included	-1
2022-05-17T12:09:36.122Z	219441	alwalah0744@gmail.com	309889507	included	-1
2022-05-17T12:09:43.231Z	219441	alwalah0744@gmail.com	309890056	included	-1
2022-05-17T12:09:48.841Z	219441	alwalah0744@gmail.com	309889642	included	-1
2022-05-17T12:10:19.139Z	219441	alwalah0744@gmail.com	309889922	included	-1
2022-05-17T12:10:24.717Z	219441	alwalah0744@gmail.com	309888461	included	-1
2022-05-17T12:10:30.655Z	219441	alwalah0744@gmail.com	309888223	included	-1
2022-05-17T12:10:36.983Z	219441	alwalah0744@gmail.com	309889465	included	-1
2022-05-17T12:10:43.405Z	219441	alwalah0744@gmail.com	309890580	included	-1
2022-05-17T12:10:55.155Z	219441	alwalah0744@gmail.com	309888229	included	-1
2022-05-17T12:11:21.343Z	219441	alwalah0744@gmail.com	309891759	included	-1
2022-05-17T12:11:36.781Z	219441	alwalah0744@gmail.com	309887407	included	-1
2022-05-17T12:11:41.797Z	219441	alwalah0744@gmail.com	309890327	included	-1
2022-05-17T12:12:07.594Z	219441	alwalah0744@gmail.com	309888456	included	-1
2022-05-17T12:12:14.110Z	219441	alwalah0744@gmail.com	309891923	included	-1
2022-05-17T12:12:22.860Z	219441	alwalah0744@gmail.com	309888261	included	-1
2022-05-17T12:12:28.610Z	219441	alwalah0744@gmail.com	309891892	included	-1
2022-05-17T12:12:33.110Z	219441	alwalah0744@gmail.com	309889381	included	-1
2022-05-17T12:12:46.876Z	219441	alwalah0744@gmail.com	309892144	included	-1
2022-05-17T12:12:57.657Z	219441	alwalah0744@gmail.com	309887712	included	-1
2022-05-17T12:13:04.048Z	219441	alwalah0744@gmail.com	309888449	included	-1
2022-05-17T12:13:12.986Z	219441	alwalah0744@gmail.com	309888980	included	-1
2022-05-17T12:13:22.517Z	219441	alwalah0744@gmail.com	309891626	included	-1
2022-05-17T12:13:33.236Z	219441	alwalah0744@gmail.com	309887667	included	-1
2022-05-17T12:13:37.065Z	219441	alwalah0744@gmail.com	309891755	included	-1
2022-05-17T12:13:39.986Z	219441	alwalah0744@gmail.com	309890333	included	-1
2022-05-17T12:13:57.768Z	219441	alwalah0744@gmail.com	309891604	included	-1
2022-05-17T12:14:31.690Z	219441	alwalah0744@gmail.com	309888221	included	0
2022-05-17T12:14:41.456Z	219441	alwalah0744@gmail.com	309888781	included	-1
2022-05-17T12:14:47.019Z	219441	alwalah0744@gmail.com	309892159	included	-1
2022-05-17T12:14:59.394Z	219441	alwalah0744@gmail.com	309892208	included	-1
2022-05-17T12:15:05.301Z	219441	alwalah0744@gmail.com	309888067	included	-1
2022-05-17T12:15:21.239Z	219441	alwalah0744@gmail.com	309887154	included	-1
2022-05-17T12:15:28.457Z	219441	alwalah0744@gmail.com	309887272	included	-1
2022-05-17T12:15:35.380Z	219441	alwalah0744@gmail.com	309889011	included	-1
2022-05-17T12:15:43.755Z	219441	alwalah0744@gmail.com	309891968	included	-1
2022-05-17T12:16:32.084Z	219441	alwalah0744@gmail.com	309890298	included	-1
2022-05-17T12:16:45.569Z	219441	alwalah0744@gmail.com	309889375	included	-1
2022-05-17T12:16:52.413Z	219441	alwalah0744@gmail.com	309887213	included	-1
2022-05-17T12:17:14.147Z	219441	alwalah0744@gmail.com	309891401	included	-1
2022-05-17T12:17:27.960Z	219441	alwalah0744@gmail.com	309890437	included	-1
2022-05-17T12:17:43.273Z	219441	alwalah0744@gmail.com	309887652	included	-1
2022-05-17T12:17:51.539Z	219441	alwalah0744@gmail.com	309890993	included	-1
2022-05-17T12:17:54.039Z	219441	alwalah0744@gmail.com	309887146	included	-1
2022-05-17T12:18:04.039Z	219441	alwalah0744@gmail.com	309887446	included	-1
2022-05-17T12:18:28.040Z	219441	alwalah0744@gmail.com	309889116	included	-1
2022-05-17T12:18:39.884Z	219441	alwalah0744@gmail.com	309891452	included	-1
2022-05-17T12:18:47.290Z	219441	alwalah0744@gmail.com	309888277	included	-1
2022-05-17T12:18:50.337Z	219441	alwalah0744@gmail.com	309888293	included	-1
2022-05-17T12:18:56.588Z	219441	alwalah0744@gmail.com	309889181	included	-1
2022-05-17T14:51:21.190Z	219441	alwalah0744@gmail.com	309887084	included	-1
2022-05-17T14:51:36.127Z	219441	alwalah0744@gmail.com	309888807	included	-1
2022-05-17T14:51:49.800Z	219441	alwalah0744@gmail.com	309891958	included	-1
2022-05-17T14:51:58.206Z	219441	alwalah0744@gmail.com	309888015	included	-1
2022-05-17T14:52:06.034Z	219441	alwalah0744@gmail.com	309890730	included	-1
2022-05-17T14:52:21.707Z	219441	alwalah0744@gmail.com	309891511	included	-1
2022-05-17T14:52:35.223Z	219441	alwalah0744@gmail.com	309887460	included	-1
2022-05-17T14:52:39.426Z	219441	alwalah0744@gmail.com	309890192	included	-1
2022-05-17T14:52:42.426Z	219441	alwalah0744@gmail.com	309887940	included	-1
2022-05-17T14:52:49.942Z	219441	alwalah0744@gmail.com	309888478	included	-1
2022-05-17T14:52:54.879Z	219441	alwalah0744@gmail.com	309892214	included	-1
2022-05-17T14:53:11.192Z	219441	alwalah0744@gmail.com	309890379	included	-1
2022-05-17T14:53:15.271Z	219441	alwalah0744@gmail.com	309891532	included	-1
2022-05-17T14:53:22.333Z	219441	alwalah0744@gmail.com	309890511	included	-1
2022-05-17T14:53:30.833Z	219441	alwalah0744@gmail.com	309890587	included	-1
2022-05-17T14:53:55.584Z	219441	alwalah0744@gmail.com	309889110	included	0
2022-05-17T14:54:18.491Z	219441	alwalah0744@gmail.com	309887291	included	-1
2022-05-17T14:54:26.569Z	219441	alwalah0744@gmail.com	309889848	included	-1
2022-05-17T14:54:48.132Z	219441	alwalah0744@gmail.com	309891030	included	-1
2022-05-17T14:55:35.461Z	219441	alwalah0744@gmail.com	309889653	included	-1
2022-05-17T14:56:04.259Z	219441	alwalah0744@gmail.com	309892073	included	-1
2022-05-17T14:56:36.385Z	219441	alwalah0744@gmail.com	309887617	included	-1
2022-05-17T14:56:49.432Z	219441	alwalah0744@gmail.com	309891663	included	-1
2022-05-17T14:57:00.135Z	219441	alwalah0744@gmail.com	309887520	included	-1
2022-05-17T14:57:09.511Z	219441	alwalah0744@gmail.com	309888566	included	-1
2022-05-17T14:57:23.527Z	219441	alwalah0744@gmail.com	309888755	included	-1
2022-05-17T14:57:59.527Z	219441	alwalah0744@gmail.com	309888790	included	-1
2022-05-17T14:58:09.903Z	219441	alwalah0744@gmail.com	309892136	included	-1
2022-05-17T14:58:21.606Z	219441	alwalah0744@gmail.com	309890564	included	-1
2022-05-17T14:58:30.231Z	219441	alwalah0744@gmail.com	309888466	included	-1
2022-05-17T14:58:36.310Z	219441	alwalah0744@gmail.com	309890866	included	-1
2022-05-17T14:58:46.435Z	219441	alwalah0744@gmail.com	309890332	included	-1
2022-05-17T14:58:53.654Z	219441	alwalah0744@gmail.com	309888995	included	-1
2022-05-17T14:59:08.951Z	219441	alwalah0744@gmail.com	309887160	included	-1
2022-05-17T14:59:18.982Z	219441	alwalah0744@gmail.com	309892066	included	-1
2022-05-17T14:59:45.811Z	219441	alwalah0744@gmail.com	309888469	included	-1
2022-05-17T14:59:59.499Z	219441	alwalah0744@gmail.com	309891855	included	-1
2022-05-17T15:00:06.437Z	219441	alwalah0744@gmail.com	309887255	included	-1
2022-05-17T15:00:23.515Z	219441	alwalah0744@gmail.com	309887863	included	-1
2022-05-17T15:00:41.109Z	219441	alwalah0744@gmail.com	309891472	included	-1
2022-05-17T15:01:25.126Z	219441	alwalah0744@gmail.com	309887439	included	-1
2022-05-17T15:01:34.251Z	219441	alwalah0744@gmail.com	309891449	included	-1
2022-05-17T15:01:55.314Z	219441	alwalah0744@gmail.com	309891856	included	-1
2022-05-17T15:02:31.018Z	219441	alwalah0744@gmail.com	309890840	included	1
2022-05-17T15:02:39.159Z	219441	alwalah0744@gmail.com	309890331	included	-1
2022-05-17T15:02:49.018Z	219441	alwalah0744@gmail.com	309890956	included	-1
2022-05-17T15:03:00.003Z	219441	alwalah0744@gmail.com	309889738	included	-1
2022-05-17T15:03:07.722Z	219441	alwalah0744@gmail.com	309887750	included	-1
2022-05-17T15:03:25.019Z	219441	alwalah0744@gmail.com	309887713	included	-1
2022-05-17T15:03:45.863Z	219441	alwalah0744@gmail.com	309889111	included	-1
2022-05-17T15:03:52.082Z	219441	alwalah0744@gmail.com	309892206	included	-1
2022-05-17T15:04:04.426Z	219441	alwalah0744@gmail.com	309890697	included	-1
2022-05-17T15:04:19.473Z	219441	alwalah0744@gmail.com	309892250	included	-1
2022-05-17T15:04:33.817Z	219441	alwalah0744@gmail.com	309888913	included	-1
2022-05-17T15:05:22.771Z	219441	alwalah0744@gmail.com	309891308	included	-1
2022-05-17T15:05:28.303Z	219441	alwalah0744@gmail.com	309887739	included	-1
2022-05-17T15:05:45.084Z	219441	alwalah0744@gmail.com	309891084	included	-1
2022-05-17T15:06:01.178Z	219441	alwalah0744@gmail.com	309889774	included	-1
2022-05-17T15:06:12.976Z	219441	alwalah0744@gmail.com	309891068	included	0
2022-05-17T15:06:21.491Z	219441	alwalah0744@gmail.com	309888954	included	-1
2022-05-17T15:06:44.492Z	219441	alwalah0744@gmail.com	309890188	included	-1
2022-05-17T15:06:56.211Z	219441	alwalah0744@gmail.com	309890324	included	-1
2022-05-17T15:07:00.617Z	219441	alwalah0744@gmail.com	309889292	included	-1
2022-05-17T15:07:18.258Z	219441	alwalah0744@gmail.com	309891440	included	-1
2022-05-17T15:07:34.509Z	219441	alwalah0744@gmail.com	309891095	included	-1
2022-05-17T15:07:47.322Z	219441	alwalah0744@gmail.com	309891094	included	-1
2022-05-17T15:08:24.213Z	219441	alwalah0744@gmail.com	309892006	included	-1
2022-05-17T15:08:33.682Z	219441	alwalah0744@gmail.com	309891835	included	-1
2022-05-17T15:09:41.559Z	219441	alwalah0744@gmail.com	309889444	"__EXR__wrong population"	1
2022-05-17T15:09:41.559Z	219441	alwalah0744@gmail.com	309890403	included	-1
2022-05-17T15:09:41.590Z	219441	alwalah0744@gmail.com	309889444	included	-1
2022-05-17T15:09:46.481Z	219441	alwalah0744@gmail.com	309889376	included	-1
2022-05-17T15:10:19.903Z	219441	alwalah0744@gmail.com	309890944	included	-1
2022-05-17T15:10:47.982Z	219441	alwalah0744@gmail.com	309890425	included	-1
2022-05-17T15:10:47.982Z	219441	alwalah0744@gmail.com	309890847	"__EXR__wrong population"	1
2022-05-17T15:10:48.029Z	219441	alwalah0744@gmail.com	309890847	included	-1
2022-05-17T15:11:52.031Z	219441	alwalah0744@gmail.com	309889545	"__EXR__wrong population"	1
2022-05-17T15:11:52.031Z	219441	alwalah0744@gmail.com	309889965	included	-1
2022-05-17T15:11:52.031Z	219441	alwalah0744@gmail.com	309891864	"__EXR__wrong population"	1
2022-05-17T15:11:52.062Z	219441	alwalah0744@gmail.com	309889545	included	-1
2022-05-17T15:11:52.078Z	219441	alwalah0744@gmail.com	309891864	included	-1
2022-05-17T15:11:54.828Z	219441	alwalah0744@gmail.com	309892164	included	-1
2022-05-17T15:12:17.906Z	219441	alwalah0744@gmail.com	309890190	included	-1
2022-05-17T15:12:27.172Z	219441	alwalah0744@gmail.com	309887775	included	-1
2022-05-17T15:12:36.641Z	219441	alwalah0744@gmail.com	309888868	included	-1
2022-05-17T15:13:13.986Z	219441	alwalah0744@gmail.com	309887990	included	-1
2022-05-17T15:13:22.392Z	219441	alwalah0744@gmail.com	309887643	included	-1
2022-05-17T15:13:41.690Z	219441	alwalah0744@gmail.com	309889291	included	-1
2022-05-17T15:14:21.222Z	219441	alwalah0744@gmail.com	309888775	included	0
2022-05-17T15:14:31.753Z	219441	alwalah0744@gmail.com	309891067	included	-1
2022-05-17T15:14:46.441Z	219441	alwalah0744@gmail.com	309889410	included	-1
2022-05-17T15:14:52.207Z	219441	alwalah0744@gmail.com	309890722	included	-1
2022-05-17T15:14:57.113Z	219441	alwalah0744@gmail.com	309888533	included	-1
2022-05-17T15:15:00.770Z	219441	alwalah0744@gmail.com	309888141	included	-1
2022-05-17T15:15:13.067Z	219441	alwalah0744@gmail.com	309889109	included	-1
2022-05-17T15:15:24.629Z	219441	alwalah0744@gmail.com	309887383	included	-1
2022-05-17T15:15:32.333Z	219441	alwalah0744@gmail.com	309891346	included	-1
2022-05-17T15:15:38.145Z	219441	alwalah0744@gmail.com	309891911	included	-1
2022-05-17T15:15:49.146Z	219441	alwalah0744@gmail.com	309891820	included	-1
2022-05-17T15:15:55.974Z	219441	alwalah0744@gmail.com	309891266	included	-1
2022-05-17T15:16:17.115Z	219441	alwalah0744@gmail.com	309888878	included	-1
2022-05-17T15:16:23.803Z	219441	alwalah0744@gmail.com	309891274	included	-1
2022-05-17T15:16:39.913Z	219441	alwalah0744@gmail.com	309892145	included	-1
2022-05-17T15:16:53.991Z	219441	alwalah0744@gmail.com	309888622	included	-1
2022-05-17T15:17:01.897Z	219441	alwalah0744@gmail.com	309890546	included	-1
2022-05-17T15:17:08.554Z	219441	alwalah0744@gmail.com	309890280	included	-1
2022-05-17T15:17:41.867Z	219441	alwalah0744@gmail.com	309890632	included	-1
2022-05-17T15:18:00.258Z	219441	alwalah0744@gmail.com	309887829	included	-1
2022-05-17T15:18:05.790Z	219441	alwalah0744@gmail.com	309891237	included	-1
2022-05-17T15:18:10.821Z	219441	alwalah0744@gmail.com	309889047	included	-1
2022-05-17T15:18:20.790Z	219441	alwalah0744@gmail.com	309887178	included	-1
2022-05-17T15:19:10.697Z	219441	alwalah0744@gmail.com	309887298	included	-1
2022-05-17T15:19:28.104Z	219441	alwalah0744@gmail.com	309890266	included	-1
2022-05-17T15:19:35.057Z	219441	alwalah0744@gmail.com	309890844	included	-1
2022-05-17T15:20:24.527Z	219441	alwalah0744@gmail.com	309889065	included	-1
2022-05-17T15:20:33.902Z	219441	alwalah0744@gmail.com	309889656	included	-1
2022-05-17T15:21:20.591Z	219441	alwalah0744@gmail.com	309889455	included	0
2022-05-17T15:21:37.497Z	219441	alwalah0744@gmail.com	309890058	included	0
2022-05-17T15:21:54.060Z	219441	alwalah0744@gmail.com	309890848	included	-1
2022-05-17T15:22:14.732Z	219441	alwalah0744@gmail.com	309889274	included	-1
2022-05-17T15:22:27.201Z	219441	alwalah0744@gmail.com	309887701	included	1
2022-05-17T15:22:43.186Z	219441	alwalah0744@gmail.com	309888477	included	-1
2022-05-17T15:22:52.483Z	219441	alwalah0744@gmail.com	309888224	included	-1
2022-05-17T15:23:05.624Z	219441	alwalah0744@gmail.com	309888437	included	-1
2022-05-17T15:23:33.031Z	219441	alwalah0744@gmail.com	309889959	included	-1
2022-05-17T15:23:49.859Z	219441	alwalah0744@gmail.com	309889799	included	-1
2022-05-17T15:24:00.891Z	219441	alwalah0744@gmail.com	309890610	included	-1
2022-05-17T15:24:06.016Z	219441	alwalah0744@gmail.com	309890342	included	-1
2022-05-17T15:24:30.517Z	219441	alwalah0744@gmail.com	309890609	included	-1
2022-05-17T15:24:56.830Z	219441	alwalah0744@gmail.com	309889075	included	-1
2022-05-17T15:25:43.268Z	219441	alwalah0744@gmail.com	309889322	included	-1
2022-05-17T15:25:51.018Z	219441	alwalah0744@gmail.com	309888150	included	-1
2022-05-17T15:26:08.066Z	219441	alwalah0744@gmail.com	309891492	included	-1
2022-05-17T15:26:20.691Z	219441	alwalah0744@gmail.com	309888633	included	-1
2022-05-17T15:26:36.270Z	219441	alwalah0744@gmail.com	309887869	included	-1
2022-05-17T15:27:03.223Z	219441	alwalah0744@gmail.com	309887320	included	-1
2022-05-17T15:27:27.771Z	219441	alwalah0744@gmail.com	309887867	included	-1
2022-05-17T15:27:53.849Z	219441	alwalah0744@gmail.com	309889599	included	-1
2022-05-17T15:27:56.771Z	219441	alwalah0744@gmail.com	309890415	included	-1
2022-05-17T15:28:13.053Z	219441	alwalah0744@gmail.com	309889159	included	-1
2022-05-17T15:30:23.916Z	219441	alwalah0744@gmail.com	309889532	included	-1
2022-05-17T15:30:37.557Z	219441	alwalah0744@gmail.com	309889841	included	-1
2022-05-17T15:31:08.636Z	219441	alwalah0744@gmail.com	309890323	included	-1
2022-05-17T15:31:27.339Z	219441	alwalah0744@gmail.com	309887932	included	-1
2022-05-17T15:31:36.839Z	219441	alwalah0744@gmail.com	309889155	included	-1
2022-05-17T15:32:02.121Z	219441	alwalah0744@gmail.com	309889273	included	-1
2022-05-17T15:32:34.419Z	219441	alwalah0744@gmail.com	309889505	included	0
2022-05-17T15:32:51.497Z	219441	alwalah0744@gmail.com	309889795	included	-1
2022-05-17T15:33:30.295Z	219441	alwalah0744@gmail.com	309889798	included	-1
2022-05-17T15:33:40.405Z	219441	alwalah0744@gmail.com	309890000	included	-1
2022-05-17T15:33:59.530Z	219441	alwalah0744@gmail.com	309890251	included	-1
2022-05-17T15:34:18.031Z	219441	alwalah0744@gmail.com	309887615	included	-1
2022-05-17T15:34:27.843Z	219441	alwalah0744@gmail.com	309887574	included	-1
2022-05-17T15:35:02.110Z	219441	alwalah0744@gmail.com	309888519	included	1
2022-05-17T15:35:23.345Z	219441	alwalah0744@gmail.com	309889032	included	-1
2022-05-17T15:35:40.517Z	219441	alwalah0744@gmail.com	309889182	included	-1
2022-05-17T15:35:52.783Z	219441	alwalah0744@gmail.com	309889268	included	-1
2022-05-17T15:36:13.721Z	219441	alwalah0744@gmail.com	309887513	included	0
2022-05-17T15:36:29.190Z	219441	alwalah0744@gmail.com	309889457	included	-1
2022-05-17T15:36:39.221Z	219441	alwalah0744@gmail.com	309889608	included	0
2022-05-17T15:36:52.722Z	219441	alwalah0744@gmail.com	309889673	included	-1
2022-05-17T15:37:29.566Z	219441	alwalah0744@gmail.com	309890856	included	-1
2022-05-17T15:38:02.395Z	219441	alwalah0744@gmail.com	309891601	included	0
2022-05-17T15:38:36.552Z	219441	alwalah0744@gmail.com	309890680	included	0
2022-05-17T15:38:55.802Z	219441	alwalah0744@gmail.com	309890826	included	-1
2022-05-17T15:39:04.021Z	219441	alwalah0744@gmail.com	309891297	included	-1
2022-05-17T15:39:19.224Z	219441	alwalah0744@gmail.com	309891582	included	-1
2022-05-17T15:39:30.365Z	219441	alwalah0744@gmail.com	309889788	included	-1
2022-05-17T15:39:49.335Z	219441	alwalah0744@gmail.com	309890459	included	-1
2022-05-17T15:40:01.038Z	219441	alwalah0744@gmail.com	309890851	included	-1
2022-05-17T15:40:12.054Z	219441	alwalah0744@gmail.com	309890819	included	-1
2022-05-17T15:40:26.195Z	219441	alwalah0744@gmail.com	309891211	included	-1
2022-05-17T15:40:39.851Z	219441	alwalah0744@gmail.com	309891741	included	-1
2022-05-17T15:41:17.102Z	219441	alwalah0744@gmail.com	309891467	included	-1
2022-05-17T15:41:29.134Z	219441	alwalah0744@gmail.com	309891578	included	-1
2022-05-17T15:41:47.822Z	219441	alwalah0744@gmail.com	309889031	included	-1
2022-05-17T15:42:05.619Z	219441	alwalah0744@gmail.com	309889293	included	0
2022-05-17T15:42:08.744Z	219441	alwalah0744@gmail.com	309889293	included	0
2022-05-17T15:42:11.307Z	219441	alwalah0744@gmail.com	309889293	included	-1
2022-05-17T15:42:27.995Z	219441	alwalah0744@gmail.com	309889902	included	-1
2022-05-17T15:42:37.839Z	219441	alwalah0744@gmail.com	309890220	included	-1
2022-05-17T15:42:53.402Z	219441	alwalah0744@gmail.com	309888082	included	0
2022-05-17T15:43:00.417Z	219441	alwalah0744@gmail.com	309890849	included	-1
2022-05-17T15:43:12.808Z	219441	alwalah0744@gmail.com	309888185	included	-1
2022-05-17T15:43:23.137Z	219441	alwalah0744@gmail.com	309890852	included	-1
2022-05-17T15:43:35.371Z	219441	alwalah0744@gmail.com	309890987	included	-1
2022-05-17T15:43:47.653Z	219441	alwalah0744@gmail.com	309891198	included	-1
2022-05-17T15:44:04.434Z	219441	alwalah0744@gmail.com	309888216	included	-1
2022-05-17T15:44:21.122Z	219441	alwalah0744@gmail.com	309888024	included	-1
2022-05-17T15:44:34.451Z	219441	alwalah0744@gmail.com	309888079	included	-1
2022-05-17T15:44:43.279Z	219441	alwalah0744@gmail.com	309888968	included	-1
2022-05-17T15:44:46.514Z	219441	alwalah0744@gmail.com	309888066	included	-1
2022-05-17T15:44:53.373Z	219441	alwalah0744@gmail.com	309888791	included	-1
2022-05-17T15:45:05.920Z	219441	alwalah0744@gmail.com	309888959	included	-1
2022-05-17T15:45:12.467Z	219441	alwalah0744@gmail.com	309890346	included	-1
2022-05-17T15:45:20.046Z	219441	alwalah0744@gmail.com	309887483	included	-1
2022-05-17T15:45:30.937Z	219441	alwalah0744@gmail.com	309887134	included	-1
2022-05-17T15:45:51.796Z	219441	alwalah0744@gmail.com	309888035	included	-1
2022-05-17T15:45:58.125Z	219441	alwalah0744@gmail.com	309888623	included	-1
2022-05-17T15:46:26.782Z	219441	alwalah0744@gmail.com	309887499	included	0
2022-05-17T15:46:37.829Z	219441	alwalah0744@gmail.com	309888735	included	-1
2022-05-17T15:46:46.954Z	219441	alwalah0744@gmail.com	309888757	included	-1
2022-05-17T15:47:19.689Z	219441	alwalah0744@gmail.com	309887332	included	-1
2022-05-17T15:47:28.377Z	219441	alwalah0744@gmail.com	309890727	included	-1
2022-05-17T15:48:15.378Z	219441	alwalah0744@gmail.com	309891802	included	-1
2022-05-17T15:48:35.394Z	219441	alwalah0744@gmail.com	309887399	included	-1
2022-05-17T15:48:41.410Z	219441	alwalah0744@gmail.com	309891525	included	-1
2022-05-17T15:48:57.332Z	219441	alwalah0744@gmail.com	309887381	included	-1
2022-05-17T15:49:06.770Z	219441	alwalah0744@gmail.com	309891249	included	-1
2022-05-17T15:49:15.708Z	219441	alwalah0744@gmail.com	309891762	included	-1
2022-05-17T15:49:21.208Z	219441	alwalah0744@gmail.com	309892070	included	-1
2022-05-17T15:49:31.505Z	219441	alwalah0744@gmail.com	309888236	included	-1
2022-05-17T15:49:58.724Z	219441	alwalah0744@gmail.com	309887774	included	-1
2022-05-17T15:50:08.099Z	219441	alwalah0744@gmail.com	309887599	included	-1
2022-05-17T15:50:13.647Z	219441	alwalah0744@gmail.com	309887747	included	-1
2022-05-17T15:50:25.616Z	219441	alwalah0744@gmail.com	309891383	included	-1
2022-05-17T15:50:31.647Z	219441	alwalah0744@gmail.com	309890022	included	-1
2022-05-17T15:50:50.538Z	219441	alwalah0744@gmail.com	309890883	included	-1
2022-05-17T15:51:03.835Z	219441	alwalah0744@gmail.com	309891386	included	-1
2022-05-17T15:51:10.789Z	219441	alwalah0744@gmail.com	309891573	included	-1
2022-05-17T15:51:22.054Z	219441	alwalah0744@gmail.com	309891859	included	-1
2022-05-17T15:51:27.226Z	219441	alwalah0744@gmail.com	309892050	included	-1
2022-05-17T15:51:35.555Z	219441	alwalah0744@gmail.com	309889338	included	-1
2022-05-17T15:51:41.836Z	219441	alwalah0744@gmail.com	309888145	included	-1
2022-05-17T15:51:47.118Z	219441	alwalah0744@gmail.com	309887833	included	-1
2022-05-17T15:52:16.603Z	219441	alwalah0744@gmail.com	309887212	included	-1
2022-05-17T15:52:34.525Z	219441	alwalah0744@gmail.com	309891371	included	0
2022-05-17T15:52:52.900Z	219441	alwalah0744@gmail.com	309887455	included	-1
2022-05-17T15:53:00.275Z	219441	alwalah0744@gmail.com	309887257	included	-1
2022-05-17T15:53:07.026Z	219441	alwalah0744@gmail.com	309887481	included	-1
2022-05-17T15:53:16.041Z	219441	alwalah0744@gmail.com	309887321	included	-1
2022-05-17T15:53:41.776Z	219441	alwalah0744@gmail.com	309889794	included	-1
2022-05-17T15:53:52.792Z	219441	alwalah0744@gmail.com	309889624	included	-1
2022-05-17T15:54:09.636Z	219441	alwalah0744@gmail.com	309889878	included	-1
2022-05-17T15:54:26.527Z	219441	alwalah0744@gmail.com	309889429	included	-1
2022-05-17T15:54:33.371Z	219441	alwalah0744@gmail.com	309889561	included	-1
2022-05-17T15:54:43.715Z	219441	alwalah0744@gmail.com	309888192	included	-1
2022-05-17T15:54:51.434Z	219441	alwalah0744@gmail.com	309889663	included	-1
2022-05-17T15:55:06.965Z	219441	alwalah0744@gmail.com	309889776	included	-1
2022-05-17T15:55:14.747Z	219441	alwalah0744@gmail.com	309889223	included	-1
2022-05-17T15:55:23.231Z	219441	alwalah0744@gmail.com	309889500	included	-1
2022-05-17T15:55:27.044Z	219441	alwalah0744@gmail.com	309887879	included	-1
2022-05-17T15:55:39.825Z	219441	alwalah0744@gmail.com	309888618	included	-1
2022-05-17T15:56:06.685Z	219441	alwalah0744@gmail.com	309887895	included	-1
2022-05-17T15:56:19.670Z	219441	alwalah0744@gmail.com	309889209	included	-1
2022-05-17T15:56:30.373Z	219441	alwalah0744@gmail.com	309889241	included	-1
2022-05-17T15:56:41.295Z	219441	alwalah0744@gmail.com	309889281	included	0
2022-05-17T15:56:48.889Z	219441	alwalah0744@gmail.com	309889516	included	-1
2022-05-17T15:57:18.265Z	219441	alwalah0744@gmail.com	309890383	included	1
2022-05-17T15:57:24.000Z	219441	alwalah0744@gmail.com	309890732	included	-1
2022-05-17T15:57:30.281Z	219441	alwalah0744@gmail.com	309889553	included	-1
2022-05-17T15:57:39.531Z	219441	alwalah0744@gmail.com	309890381	included	-1
2022-05-17T15:57:49.188Z	219441	alwalah0744@gmail.com	309890615	included	-1
2022-05-17T15:58:03.938Z	219441	alwalah0744@gmail.com	309890696	included	-1
2022-05-17T15:58:15.391Z	219441	alwalah0744@gmail.com	309889092	included	-1
2022-05-17T15:58:20.673Z	219441	alwalah0744@gmail.com	309889531	included	-1
2022-05-17T15:58:38.736Z	219441	alwalah0744@gmail.com	309890165	included	-1
2022-05-17T15:58:49.017Z	219441	alwalah0744@gmail.com	309890263	included	-1
2022-05-17T15:58:59.799Z	219441	alwalah0744@gmail.com	309890517	included	-1
2022-05-17T15:59:06.205Z	219441	alwalah0744@gmail.com	309890614	included	-1
2022-05-17T15:59:19.815Z	219441	alwalah0744@gmail.com	309890642	included	-1
2022-05-17T15:59:37.347Z	219441	alwalah0744@gmail.com	309890674	included	-1
2022-05-17T16:00:14.113Z	219441	alwalah0744@gmail.com	309887773	included	-1
2022-05-17T16:00:18.863Z	219441	alwalah0744@gmail.com	309889051	included	-1
2022-05-17T16:00:36.020Z	219441	alwalah0744@gmail.com	309888008	included	-1
2022-05-17T16:00:42.395Z	219441	alwalah0744@gmail.com	309889225	included	-1
2022-05-17T16:00:48.614Z	219441	alwalah0744@gmail.com	309890113	included	-1
2022-05-17T16:01:03.739Z	219441	alwalah0744@gmail.com	309890115	included	-1
2022-05-17T16:01:23.474Z	219441	alwalah0744@gmail.com	309890187	included	0
2022-05-17T16:01:28.912Z	219441	alwalah0744@gmail.com	309890237	included	-1
2022-05-17T16:01:48.912Z	219441	alwalah0744@gmail.com	309890384	included	0
2022-05-17T16:02:07.616Z	219441	alwalah0744@gmail.com	309890408	included	0
2022-05-17T16:02:47.507Z	219441	alwalah0744@gmail.com	309887814	included	-1
2022-05-17T16:03:00.351Z	219441	alwalah0744@gmail.com	309887633	included	-1
2022-05-17T16:03:23.602Z	219441	alwalah0744@gmail.com	309891797	included	-1
2022-05-17T16:03:36.102Z	219441	alwalah0744@gmail.com	309892075	included	-1
2022-05-17T16:03:41.681Z	219441	alwalah0744@gmail.com	309890859	included	-1
2022-05-17T16:04:00.025Z	219441	alwalah0744@gmail.com	309891403	included	0
2022-05-17T16:04:08.619Z	219441	alwalah0744@gmail.com	309891881	included	-1
2022-05-17T16:04:20.150Z	219441	alwalah0744@gmail.com	309892069	included	-1
2022-05-17T16:04:35.198Z	219441	alwalah0744@gmail.com	309890694	included	-1
2022-05-17T16:04:48.151Z	219441	alwalah0744@gmail.com	309890843	included	-1
2022-05-17T16:05:16.370Z	219441	alwalah0744@gmail.com	309891128	included	-1
2022-05-17T16:05:28.371Z	219441	alwalah0744@gmail.com	309891293	included	-1
2022-05-17T16:05:44.480Z	219441	alwalah0744@gmail.com	309891829	included	-1
2022-05-17T16:05:57.121Z	219441	alwalah0744@gmail.com	309891801	included	-1
2022-05-17T16:06:14.887Z	219441	alwalah0744@gmail.com	309891895	included	-1
2022-05-17T16:06:37.919Z	219441	alwalah0744@gmail.com	309892010	included	-1
2022-05-17T16:06:45.685Z	219441	alwalah0744@gmail.com	309889895	included	-1
2022-05-17T16:06:51.045Z	219441	alwalah0744@gmail.com	309890195	included	-1
2022-05-17T16:06:58.217Z	219441	alwalah0744@gmail.com	309890665	included	-1
2022-05-17T16:07:13.717Z	219441	alwalah0744@gmail.com	309890802	included	-1
2022-05-17T16:07:23.248Z	219441	alwalah0744@gmail.com	309891055	included	-1
2022-05-17T16:07:30.155Z	219441	alwalah0744@gmail.com	309891072	included	-1
2022-05-17T16:08:08.703Z	219441	alwalah0744@gmail.com	309891162	included	-1
2022-05-17T16:08:26.844Z	219441	alwalah0744@gmail.com	309891220	included	-1
2022-05-17T16:08:41.422Z	219441	alwalah0744@gmail.com	309887939	included	-1
2022-05-17T16:09:25.267Z	219441	alwalah0744@gmail.com	309888525	included	-1
2022-05-17T16:09:37.564Z	219441	alwalah0744@gmail.com	309887683	included	-1
2022-05-17T16:09:43.908Z	219441	alwalah0744@gmail.com	309891938	included	-1
2022-05-17T16:09:55.174Z	219441	alwalah0744@gmail.com	309888240	included	-1
2022-05-17T16:10:01.862Z	219441	alwalah0744@gmail.com	309891199	included	-1
2022-05-17T16:17:50.325Z	219441	alwalah0744@gmail.com	309892125	included	-1
2022-05-17T16:18:15.607Z	219441	alwalah0744@gmail.com	309890740	included	1
2022-05-17T16:18:27.795Z	219441	alwalah0744@gmail.com	309892122	included	-1
2022-05-17T16:18:35.357Z	219441	alwalah0744@gmail.com	309892209	included	-1
2022-05-17T16:18:43.826Z	219441	alwalah0744@gmail.com	309887335	included	-1
2022-05-17T16:18:58.983Z	219441	alwalah0744@gmail.com	309888259	included	-1
2022-05-17T16:19:08.702Z	219441	alwalah0744@gmail.com	309891065	included	-1
2022-05-17T16:19:24.374Z	219441	alwalah0744@gmail.com	309891890	included	-1
2022-05-17T16:19:32.609Z	219441	alwalah0744@gmail.com	309887627	included	-1
2022-05-17T16:19:41.265Z	219441	alwalah0744@gmail.com	309890873	included	-1
2022-05-17T16:19:56.359Z	219441	alwalah0744@gmail.com	309891152	included	-1
2022-05-17T16:20:10.563Z	219441	alwalah0744@gmail.com	309887306	included	-1
2022-05-17T16:20:20.750Z	219441	alwalah0744@gmail.com	309887878	included	-1
2022-05-17T16:20:26.907Z	219441	alwalah0744@gmail.com	309887956	included	-1
2022-05-17T16:20:34.407Z	219441	alwalah0744@gmail.com	309890182	included	-1
2022-05-17T16:20:41.814Z	219441	alwalah0744@gmail.com	309891045	included	-1
2022-05-17T16:20:59.189Z	219441	alwalah0744@gmail.com	309891645	included	-1
2022-05-17T16:21:12.408Z	219441	alwalah0744@gmail.com	309888491	included	-1
2022-05-17T16:21:23.939Z	219441	alwalah0744@gmail.com	309888555	included	-1
2022-05-17T16:21:28.643Z	219441	alwalah0744@gmail.com	309887883	included	-1
2022-05-17T16:21:39.581Z	219441	alwalah0744@gmail.com	309887444	included	-1
2022-05-17T16:21:50.831Z	219441	alwalah0744@gmail.com	309887305	included	-1
2022-05-17T16:21:57.581Z	219441	alwalah0744@gmail.com	309888201	included	-1
2022-05-17T16:22:09.003Z	219441	alwalah0744@gmail.com	309887536	included	-1
2022-05-17T16:22:22.347Z	219441	alwalah0744@gmail.com	309887680	included	-1
2022-05-17T16:23:50.881Z	219441	alwalah0744@gmail.com	309887881	included	-1
2022-05-17T16:23:56.818Z	219441	alwalah0744@gmail.com	309889692	included	-1
2022-05-17T16:24:02.115Z	219441	alwalah0744@gmail.com	309888922	included	-1
2022-05-17T16:24:04.397Z	219441	alwalah0744@gmail.com	309889468	included	-1
2022-05-17T16:24:18.350Z	219441	alwalah0744@gmail.com	309889636	included	-1
2022-05-17T16:24:44.616Z	219441	alwalah0744@gmail.com	309888679	included	0
2022-05-17T16:24:56.617Z	219441	alwalah0744@gmail.com	309888563	included	-1
2022-05-17T16:25:01.976Z	219441	alwalah0744@gmail.com	309888730	included	-1
2022-05-17T16:25:14.945Z	219441	alwalah0744@gmail.com	309888849	included	-1
2022-05-17T16:26:14.853Z	219441	alwalah0744@gmail.com	309889079	included	-1
2022-05-17T16:26:23.197Z	219441	alwalah0744@gmail.com	309889443	included	-1
2022-05-17T16:26:26.744Z	219441	alwalah0744@gmail.com	309889472	included	-1
2022-05-17T16:26:29.338Z	219441	alwalah0744@gmail.com	309889575	included	-1
2022-05-17T16:26:37.791Z	219441	alwalah0744@gmail.com	309888270	included	-1
2022-05-17T16:26:45.072Z	219441	alwalah0744@gmail.com	309888094	included	-1
2022-05-17T16:27:02.682Z	219441	alwalah0744@gmail.com	309888670	included	-1
2022-05-17T16:27:33.292Z	219441	alwalah0744@gmail.com	309887854	included	-1
2022-05-17T16:27:44.386Z	219441	alwalah0744@gmail.com	309888685	included	-1
2022-05-17T16:30:08.389Z	219441	alwalah0744@gmail.com	309887952	included	-1
2022-05-17T16:30:39.733Z	219441	alwalah0744@gmail.com	309888733	included	0
2022-05-17T16:31:04.718Z	219441	alwalah0744@gmail.com	309888821	included	0
2022-05-17T16:31:47.188Z	219441	alwalah0744@gmail.com	309887692	included	-1
2022-05-17T16:32:23.798Z	219441	alwalah0744@gmail.com	309889040	included	-1
2022-05-17T16:32:26.720Z	219441	alwalah0744@gmail.com	309889259	included	-1
2022-05-17T16:32:38.408Z	219441	alwalah0744@gmail.com	309889378	included	-1
2022-05-17T16:32:47.752Z	219441	alwalah0744@gmail.com	309887182	included	-1
2022-05-17T16:33:18.065Z	219441	alwalah0744@gmail.com	309890608	included	-1
2022-05-17T16:33:23.706Z	219441	alwalah0744@gmail.com	309891516	included	-1
2022-05-17T16:33:31.112Z	219441	alwalah0744@gmail.com	309889905	included	-1
2022-05-17T16:33:37.675Z	219441	alwalah0744@gmail.com	309890529	included	-1
2022-05-17T16:33:42.925Z	219441	alwalah0744@gmail.com	309891213	included	-1
2022-05-17T16:33:49.800Z	219441	alwalah0744@gmail.com	309891490	included	-1
2022-05-17T16:33:56.863Z	219441	alwalah0744@gmail.com	309889793	included	-1
2022-05-17T16:34:12.035Z	219441	alwalah0744@gmail.com	309889023	included	-1
2022-05-17T16:34:30.770Z	219441	alwalah0744@gmail.com	309890268	included	-1
2022-05-17T16:34:54.021Z	219441	alwalah0744@gmail.com	309890493	included	0
2022-05-17T16:35:11.458Z	219441	alwalah0744@gmail.com	309890799	included	-1
2022-05-17T16:35:25.928Z	219441	alwalah0744@gmail.com	309891210	included	-1
2022-05-17T16:35:35.662Z	219441	alwalah0744@gmail.com	309891335	included	-1
2022-05-17T16:35:46.694Z	219441	alwalah0744@gmail.com	309891489	included	-1
2022-05-17T16:35:59.538Z	219441	alwalah0744@gmail.com	309888668	included	-1
2022-05-17T16:36:12.054Z	219441	alwalah0744@gmail.com	309888818	included	-1
2022-05-17T16:36:20.460Z	219441	alwalah0744@gmail.com	309889762	included	-1
2022-05-17T16:36:42.117Z	219441	alwalah0744@gmail.com	309889783	included	-1
2022-05-17T16:36:59.164Z	219441	alwalah0744@gmail.com	309889974	included	-1
2022-05-17T16:37:11.961Z	219441	alwalah0744@gmail.com	309890039	included	-1
2022-05-17T16:37:20.540Z	219441	alwalah0744@gmail.com	309890489	included	-1
2022-05-17T16:37:25.712Z	219441	alwalah0744@gmail.com	309888131	included	-1
2022-05-17T16:37:43.884Z	219441	alwalah0744@gmail.com	309888453	included	-1
2022-05-17T16:37:52.806Z	219441	alwalah0744@gmail.com	309890798	included	-1
2022-05-17T16:38:04.556Z	219441	alwalah0744@gmail.com	309890860	included	-1
2022-05-17T16:38:15.041Z	219441	alwalah0744@gmail.com	309891031	included	-1
2022-05-17T16:38:51.542Z	219441	alwalah0744@gmail.com	309892182	included	0
2022-05-17T16:39:23.152Z	219441	alwalah0744@gmail.com	309892216	included	1
2022-05-17T16:39:48.528Z	219441	alwalah0744@gmail.com	309887228	included	0
2022-05-17T16:40:08.747Z	219441	alwalah0744@gmail.com	309891610	included	-1
2022-05-17T16:40:17.810Z	219441	alwalah0744@gmail.com	309892172	included	-1
2022-05-17T16:40:38.623Z	219441	alwalah0744@gmail.com	309888009	included	-1
2022-05-17T16:40:59.264Z	219441	alwalah0744@gmail.com	309888227	included	-1
2022-05-17T16:41:35.077Z	219441	alwalah0744@gmail.com	309890269	included	0
2022-05-17T16:41:52.109Z	219441	alwalah0744@gmail.com	309891546	included	-1
2022-05-17T16:42:05.156Z	219441	alwalah0744@gmail.com	309891927	included	-1
2022-05-17T16:42:37.438Z	219441	alwalah0744@gmail.com	309892062	included	-1
2022-05-17T16:42:45.438Z	219441	alwalah0744@gmail.com	309887903	included	-1
2022-05-17T16:42:51.407Z	219441	alwalah0744@gmail.com	309888122	included	-1
2022-05-17T16:42:59.970Z	219441	alwalah0744@gmail.com	309887628	included	-1
2022-05-17T16:43:33.799Z	219441	alwalah0744@gmail.com	309891988	included	-1
2022-05-17T16:44:20.362Z	219441	alwalah0744@gmail.com	309888682	included	0
2022-05-17T16:44:26.597Z	219441	alwalah0744@gmail.com	309890007	included	-1
2022-05-17T16:44:29.909Z	219441	alwalah0744@gmail.com	309891311	included	-1
2022-05-17T16:44:37.831Z	219441	alwalah0744@gmail.com	309891421	included	-1
2022-05-17T16:45:11.426Z	219441	alwalah0744@gmail.com	309891690	included	-1
2022-05-17T16:45:17.238Z	219441	alwalah0744@gmail.com	309891924	included	-1
2022-05-17T16:45:36.614Z	219441	alwalah0744@gmail.com	309892005	included	0
2022-05-17T16:45:51.395Z	219441	alwalah0744@gmail.com	309892027	included	-1
2022-05-17T16:46:10.614Z	219441	alwalah0744@gmail.com	309887581	included	-1
2022-05-17T16:46:20.349Z	219441	alwalah0744@gmail.com	309887548	included	-1
2022-05-17T16:46:42.771Z	219441	alwalah0744@gmail.com	309887375	included	-1
2022-05-17T16:46:56.022Z	219441	alwalah0744@gmail.com	309887149	included	-1
2022-05-17T16:47:04.131Z	219441	alwalah0744@gmail.com	309888467	included	-1
2022-05-17T16:47:24.038Z	219441	alwalah0744@gmail.com	309888557	included	-1
2022-05-17T16:47:35.991Z	219441	alwalah0744@gmail.com	309888698	included	-1
2022-05-17T16:47:43.210Z	219441	alwalah0744@gmail.com	309888286	included	-1
2022-05-17T16:47:53.132Z	219441	alwalah0744@gmail.com	309887717	included	-1
2022-05-17T16:48:03.132Z	219441	alwalah0744@gmail.com	309888303	included	-1
2022-05-17T16:48:34.492Z	219441	alwalah0744@gmail.com	309887492	included	-1
2022-05-17T16:48:42.133Z	219441	alwalah0744@gmail.com	309887324	included	-1
2022-05-17T16:48:48.165Z	219441	alwalah0744@gmail.com	309888542	included	-1
2022-05-17T16:48:55.274Z	219441	alwalah0744@gmail.com	309891635	included	-1
2022-05-17T16:49:17.618Z	219441	alwalah0744@gmail.com	309889549	included	-1
2022-05-17T16:49:26.587Z	219441	alwalah0744@gmail.com	309887904	included	-1
2022-05-17T16:49:35.916Z	219441	alwalah0744@gmail.com	309890988	included	-1
2022-05-17T16:49:41.697Z	219441	alwalah0744@gmail.com	309887511	included	-1
2022-05-17T16:49:49.978Z	219441	alwalah0744@gmail.com	309888078	included	-1
2022-05-17T16:49:54.307Z	219441	alwalah0744@gmail.com	309891882	included	-1
2022-05-17T16:50:10.995Z	219441	alwalah0744@gmail.com	309887582	included	-1
2022-05-17T16:50:21.651Z	219441	alwalah0744@gmail.com	309887583	included	-1
2022-05-17T16:50:33.339Z	219441	alwalah0744@gmail.com	309888760	included	-1
2022-05-17T16:50:40.589Z	219441	alwalah0744@gmail.com	309887316	included	-1
2022-05-17T16:50:57.355Z	219441	alwalah0744@gmail.com	309890301	included	-1
2022-05-17T16:51:09.527Z	219441	alwalah0744@gmail.com	309888010	included	-1
2022-05-17T16:51:26.637Z	219441	alwalah0744@gmail.com	309888238	included	-1
2022-05-17T16:51:40.872Z	219441	alwalah0744@gmail.com	309887261	included	-1
2022-05-17T16:51:59.669Z	219441	alwalah0744@gmail.com	309888283	included	0
2022-05-17T16:52:26.217Z	219441	alwalah0744@gmail.com	309888969	included	-1
2022-05-17T16:52:35.248Z	219441	alwalah0744@gmail.com	309888932	included	-1
2022-05-17T16:52:42.655Z	219441	alwalah0744@gmail.com	309888996	included	-1
2022-05-17T16:52:45.811Z	219441	alwalah0744@gmail.com	309887280	included	-1
2022-05-17T16:53:23.093Z	219441	alwalah0744@gmail.com	309889219	included	0
2022-05-17T16:53:35.328Z	219441	alwalah0744@gmail.com	309889631	included	-1
2022-05-17T16:53:46.265Z	219441	alwalah0744@gmail.com	309888839	included	-1
2022-05-17T16:53:54.610Z	219441	alwalah0744@gmail.com	309889193	included	-1
2022-05-17T16:54:01.875Z	219441	alwalah0744@gmail.com	309889412	included	-1
2022-05-17T16:54:13.563Z	219441	alwalah0744@gmail.com	309889534	included	-1
2022-05-17T16:54:20.423Z	219441	alwalah0744@gmail.com	309888306	included	-1
2022-05-17T16:54:32.907Z	219441	alwalah0744@gmail.com	309888600	included	-1
2022-05-17T16:54:49.705Z	219441	alwalah0744@gmail.com	309889038	included	-1
2022-05-17T16:54:56.283Z	219441	alwalah0744@gmail.com	309889192	included	-1
2022-05-17T16:55:05.189Z	219441	alwalah0744@gmail.com	309889309	included	-1
2022-05-17T16:55:09.643Z	219441	alwalah0744@gmail.com	309889391	included	-1
2022-05-17T16:55:21.408Z	219441	alwalah0744@gmail.com	309889451	included	-1
2022-05-17T16:55:30.768Z	219441	alwalah0744@gmail.com	309889458	included	-1
2022-05-17T16:55:37.049Z	219441	alwalah0744@gmail.com	309887816	included	-1
2022-05-17T16:55:53.050Z	219441	alwalah0744@gmail.com	309888241	included	-1
2022-05-17T16:56:07.956Z	219441	alwalah0744@gmail.com	309887693	included	-1
2022-05-17T16:56:19.926Z	219441	alwalah0744@gmail.com	309888551	included	-1
2022-05-17T16:56:27.519Z	219441	alwalah0744@gmail.com	309888768	included	-1
2022-05-17T16:56:36.020Z	219441	alwalah0744@gmail.com	309888883	included	-1
2022-05-17T16:56:54.020Z	219441	alwalah0744@gmail.com	309889161	included	-1
2022-05-17T16:57:01.911Z	219441	alwalah0744@gmail.com	309889180	included	-1
2022-05-17T16:57:14.255Z	219441	alwalah0744@gmail.com	309888044	included	1
2022-05-17T16:57:31.443Z	219441	alwalah0744@gmail.com	309889271	included	-1
2022-05-17T16:57:40.709Z	219441	alwalah0744@gmail.com	309889328	included	-1
2022-05-17T16:57:48.584Z	219441	alwalah0744@gmail.com	309889379	included	-1
2022-05-17T16:57:59.022Z	219441	alwalah0744@gmail.com	309887896	included	-1
2022-05-17T16:58:27.507Z	219441	alwalah0744@gmail.com	309888038	included	0
2022-05-17T16:58:34.991Z	219441	alwalah0744@gmail.com	309887415	included	-1
2022-05-17T16:58:51.992Z	219441	alwalah0744@gmail.com	309888022	included	-1
2022-05-17T16:59:37.008Z	219441	alwalah0744@gmail.com	309890136	included	-1
2022-05-17T16:59:45.915Z	219441	alwalah0744@gmail.com	309890997	included	-1
2022-05-17T16:59:58.118Z	219441	alwalah0744@gmail.com	309889871	included	-1
2022-05-17T17:00:05.540Z	219441	alwalah0744@gmail.com	309890132	included	-1
2022-05-17T17:00:22.431Z	219441	alwalah0744@gmail.com	309890407	included	0
2022-05-17T17:00:37.822Z	219441	alwalah0744@gmail.com	309890655	included	-1
2022-05-17T17:00:47.463Z	219441	alwalah0744@gmail.com	309888752	included	-1
2022-05-17T17:00:58.667Z	219441	alwalah0744@gmail.com	309889814	included	-1
2022-05-17T17:01:05.964Z	219441	alwalah0744@gmail.com	309889948	included	-1
2022-05-17T17:01:13.964Z	219441	alwalah0744@gmail.com	309890088	included	-1
2022-05-17T17:01:31.230Z	219441	alwalah0744@gmail.com	309890231	included	-1
2022-05-17T17:01:39.324Z	219441	alwalah0744@gmail.com	309890401	included	-1
2022-05-17T17:01:50.418Z	219441	alwalah0744@gmail.com	309890588	included	-1
2022-05-17T17:01:58.324Z	219441	alwalah0744@gmail.com	309890624	included	-1
2022-05-17T17:02:09.199Z	219441	alwalah0744@gmail.com	309888455	included	-1
2022-05-17T17:02:17.309Z	219441	alwalah0744@gmail.com	309888545	included	-1
2022-05-17T17:02:24.387Z	219441	alwalah0744@gmail.com	309889669	included	-1
2022-05-17T17:02:29.856Z	219441	alwalah0744@gmail.com	309889810	included	-1
2022-05-17T17:03:03.200Z	219441	alwalah0744@gmail.com	309887745	included	-1
2022-05-17T17:03:14.669Z	219441	alwalah0744@gmail.com	309889947	included	-1
2022-05-17T17:03:30.170Z	219441	alwalah0744@gmail.com	309891281	included	0
2022-05-17T17:03:38.732Z	219441	alwalah0744@gmail.com	309890060	included	-1
2022-05-17T17:04:02.561Z	219441	alwalah0744@gmail.com	309890191	included	0
2022-05-17T17:04:25.264Z	219441	alwalah0744@gmail.com	309891740	included	-1
2022-05-17T17:04:33.640Z	219441	alwalah0744@gmail.com	309891581	included	-1
2022-05-17T17:05:00.718Z	219441	alwalah0744@gmail.com	309890414	included	-1
2022-05-17T17:05:12.359Z	219441	alwalah0744@gmail.com	309891044	included	-1
2022-05-17T17:05:20.234Z	219441	alwalah0744@gmail.com	309891407	included	-1
2022-05-17T17:05:34.688Z	219441	alwalah0744@gmail.com	309891560	included	-1
2022-05-17T17:05:40.500Z	219441	alwalah0744@gmail.com	309889792	included	-1
2022-05-17T17:05:46.610Z	219441	alwalah0744@gmail.com	309892081	included	-1
2022-05-17T17:05:53.876Z	219441	alwalah0744@gmail.com	309890779	included	-1
2022-05-17T17:06:02.329Z	219441	alwalah0744@gmail.com	309890959	included	-1
2022-05-17T17:06:09.032Z	219441	alwalah0744@gmail.com	309891306	included	-1
2022-05-17T17:06:20.642Z	219441	alwalah0744@gmail.com	309891395	included	-1
2022-05-17T17:06:24.736Z	219441	alwalah0744@gmail.com	309891538	included	-1
2022-05-17T17:06:31.564Z	219441	alwalah0744@gmail.com	309891539	included	-1
2022-05-17T17:07:17.565Z	219441	alwalah0744@gmail.com	309889633	included	-1
2022-05-17T17:07:28.159Z	219441	alwalah0744@gmail.com	309889938	included	-1
2022-05-17T17:07:37.347Z	219441	alwalah0744@gmail.com	309890010	included	-1
2022-05-17T17:08:15.254Z	219441	alwalah0744@gmail.com	309890234	included	0
2022-05-17T17:08:34.473Z	219441	alwalah0744@gmail.com	309887746	included	-1
2022-05-17T17:08:42.677Z	219441	alwalah0744@gmail.com	309890774	included	-1
2022-05-17T17:08:50.630Z	219441	alwalah0744@gmail.com	309890850	included	-1
2022-05-17T17:09:09.583Z	219441	alwalah0744@gmail.com	309890946	included	-1
2022-05-17T17:09:32.647Z	219441	alwalah0744@gmail.com	309891176	included	-1
2022-05-17T17:09:56.835Z	219441	alwalah0744@gmail.com	309891965	included	-1
2022-05-17T17:10:03.163Z	219441	alwalah0744@gmail.com	309887604	included	-1
2022-05-17T17:10:17.444Z	219441	alwalah0744@gmail.com	309891344	included	-1
2022-05-17T17:11:08.430Z	219441	alwalah0744@gmail.com	309891953	included	0
2022-05-17T17:11:21.993Z	219441	alwalah0744@gmail.com	309892260	included	-1
2022-05-17T17:13:12.980Z	219441	alwalah0744@gmail.com	309892101	included	-1
2022-05-17T17:13:19.605Z	219441	alwalah0744@gmail.com	309887566	included	-1
2022-05-17T17:13:29.105Z	219441	alwalah0744@gmail.com	309891469	included	-1
2022-05-17T17:13:33.699Z	219441	alwalah0744@gmail.com	309892100	included	-1
2022-05-17T17:13:39.887Z	219441	alwalah0744@gmail.com	309887299	included	-1
2022-05-17T17:14:04.653Z	219441	alwalah0744@gmail.com	309891760	included	-1
2022-05-17T17:14:12.950Z	219441	alwalah0744@gmail.com	309890225	included	-1
2022-05-17T17:14:17.513Z	219441	alwalah0744@gmail.com	309891319	included	-1
2022-05-17T17:14:26.091Z	219441	alwalah0744@gmail.com	309891634	included	-1
2022-05-17T17:14:29.169Z	219441	alwalah0744@gmail.com	309892058	included	-1
2022-05-17T17:14:42.857Z	219441	alwalah0744@gmail.com	309892257	included	-1
2022-05-17T17:14:55.326Z	219441	alwalah0744@gmail.com	309890773	included	-1
2022-05-17T17:15:21.092Z	219441	alwalah0744@gmail.com	309887339	included	0
2022-05-17T17:15:27.608Z	219441	alwalah0744@gmail.com	309891792	included	-1
2022-05-17T17:15:41.421Z	219441	alwalah0744@gmail.com	309889953	included	-1
2022-05-17T17:15:49.203Z	219441	alwalah0744@gmail.com	309890183	included	-1
2022-05-17T17:16:02.140Z	219441	alwalah0744@gmail.com	309890817	included	-1
2022-05-17T17:16:08.156Z	219441	alwalah0744@gmail.com	309891219	included	-1
2022-05-17T17:16:18.234Z	219441	alwalah0744@gmail.com	309891514	included	-1
2022-05-17T17:16:22.313Z	219441	alwalah0744@gmail.com	309891616	included	-1
2022-05-17T17:16:31.828Z	219441	alwalah0744@gmail.com	309891651	included	-1
2022-05-17T17:16:39.016Z	219441	alwalah0744@gmail.com	309891834	included	-1
2022-05-17T17:16:45.407Z	219441	alwalah0744@gmail.com	309892126	included	-1
2022-05-17T17:17:11.158Z	219441	alwalah0744@gmail.com	309890926	included	-1
2022-05-17T17:17:19.314Z	219441	alwalah0744@gmail.com	309888556	included	-1
2022-05-17T17:17:32.018Z	219441	alwalah0744@gmail.com	309887598	included	-1
2022-05-17T17:17:50.221Z	219441	alwalah0744@gmail.com	309892118	included	-1
2022-05-17T17:18:30.878Z	219441	alwalah0744@gmail.com	309887687	included	0
2022-05-17T17:18:41.316Z	219441	alwalah0744@gmail.com	309889806	included	-1
2022-05-17T17:18:50.332Z	219441	alwalah0744@gmail.com	309891612	included	-1
2022-05-17T17:18:57.316Z	219441	alwalah0744@gmail.com	309888124	included	-1
2022-05-17T17:19:01.769Z	219441	alwalah0744@gmail.com	309887274	included	-1
2022-05-17T17:19:08.191Z	219441	alwalah0744@gmail.com	309887209	included	-1
2022-05-17T17:19:18.192Z	219441	alwalah0744@gmail.com	309887116	included	-1
2022-05-17T17:19:24.098Z	219441	alwalah0744@gmail.com	309888143	included	-1
2022-05-17T17:19:42.130Z	219441	alwalah0744@gmail.com	309887522	included	1
2022-05-17T17:19:52.099Z	219441	alwalah0744@gmail.com	309890500	included	-1
2022-05-17T17:20:01.130Z	219441	alwalah0744@gmail.com	309887730	included	-1
2022-05-17T19:03:52.195Z	219441	alwalah0744@gmail.com	309887237	included	-1
2022-05-17T19:03:59.273Z	219441	alwalah0744@gmail.com	309887237	included	0
2022-05-17T19:04:13.742Z	219441	alwalah0744@gmail.com	309887539	included	-1
2022-05-17T19:04:42.837Z	219441	alwalah0744@gmail.com	309892189	included	0
2022-05-17T19:04:51.650Z	219441	alwalah0744@gmail.com	309892013	included	-1
2022-05-17T19:05:02.775Z	219441	alwalah0744@gmail.com	309891138	included	-1
2022-05-17T19:05:14.525Z	219441	alwalah0744@gmail.com	309888625	included	-1
2022-05-17T19:05:22.916Z	219441	alwalah0744@gmail.com	309888462	included	-1
2022-05-17T19:05:32.479Z	219441	alwalah0744@gmail.com	309888661	included	-1
2022-05-17T19:05:51.338Z	219441	alwalah0744@gmail.com	309888199	included	-1
2022-05-17T19:06:02.354Z	219441	alwalah0744@gmail.com	309888121	included	-1
2022-05-17T19:06:12.323Z	219441	alwalah0744@gmail.com	309888299	included	-1
2022-05-17T19:06:22.418Z	219441	alwalah0744@gmail.com	309888438	included	-1
2022-05-17T19:06:28.386Z	219441	alwalah0744@gmail.com	309888521	included	-1
2022-05-17T19:06:32.480Z	219441	alwalah0744@gmail.com	309888604	included	-1
2022-05-17T19:06:41.637Z	219441	alwalah0744@gmail.com	309888205	included	-1
2022-05-17T19:06:48.731Z	219441	alwalah0744@gmail.com	309887591	included	-1
2022-05-17T19:06:52.199Z	219441	alwalah0744@gmail.com	309887607	included	-1
2022-05-17T19:07:05.918Z	219441	alwalah0744@gmail.com	309887887	included	-1
2022-05-17T19:07:28.622Z	219441	alwalah0744@gmail.com	309887936	included	-1
2022-05-17T19:07:47.263Z	219441	alwalah0744@gmail.com	309888068	included	-1
2022-05-17T19:07:56.638Z	219441	alwalah0744@gmail.com	309887663	included	-1
2022-05-17T19:08:03.560Z	219441	alwalah0744@gmail.com	309888234	included	-1
2022-05-17T19:08:09.967Z	219441	alwalah0744@gmail.com	309887708	included	-1
2022-05-17T19:08:29.374Z	219441	alwalah0744@gmail.com	309889101	included	-1
2022-05-17T19:08:39.952Z	219441	alwalah0744@gmail.com	309887571	included	-1
2022-05-17T19:08:51.718Z	219441	alwalah0744@gmail.com	309887855	included	-1
2022-05-17T19:08:58.015Z	219441	alwalah0744@gmail.com	309889377	included	-1
2022-05-17T19:09:11.703Z	219441	alwalah0744@gmail.com	309889384	included	-1
2022-05-17T19:09:30.938Z	219441	alwalah0744@gmail.com	309887500	included	-1
2022-05-17T19:09:39.219Z	219441	alwalah0744@gmail.com	309887933	included	-1
2022-05-17T19:09:48.876Z	219441	alwalah0744@gmail.com	309887329	included	-1
2022-05-17T19:10:00.548Z	219441	alwalah0744@gmail.com	309888123	included	-1
2022-05-17T19:10:06.485Z	219441	alwalah0744@gmail.com	309887223	included	-1
2022-05-17T19:10:18.095Z	219441	alwalah0744@gmail.com	309887449	included	-1
2022-05-17T19:10:34.127Z	219441	alwalah0744@gmail.com	309887498	included	0
2022-05-17T19:10:42.408Z	219441	alwalah0744@gmail.com	309888549	included	-1
2022-05-17T19:10:49.330Z	219441	alwalah0744@gmail.com	309887314	included	-1
2022-05-17T19:11:05.237Z	219441	alwalah0744@gmail.com	309889299	included	-1
2022-05-17T19:11:10.799Z	219441	alwalah0744@gmail.com	309889345	included	-1
2022-05-17T19:11:17.596Z	219441	alwalah0744@gmail.com	309887145	included	-1
2022-05-17T19:11:19.925Z	219441	alwalah0744@gmail.com	309887573	included	-1
2022-05-17T19:11:25.315Z	219441	alwalah0744@gmail.com	309887694	included	-1
2022-05-17T19:11:31.753Z	219441	alwalah0744@gmail.com	309889580	included	-1
2022-05-17T19:12:07.816Z	219441	alwalah0744@gmail.com	309887150	included	-1
2022-05-17T19:12:17.238Z	219441	alwalah0744@gmail.com	309888499	included	-1
2022-05-17T19:12:25.489Z	219441	alwalah0744@gmail.com	309889717	included	-1
2022-05-17T19:12:35.145Z	219441	alwalah0744@gmail.com	309889755	included	-1
2022-05-17T19:12:49.974Z	219441	alwalah0744@gmail.com	309888558	included	-1
2022-05-17T19:13:00.443Z	219441	alwalah0744@gmail.com	309887725	included	-1
2022-05-17T19:13:26.240Z	219441	alwalah0744@gmail.com	309889839	included	-1
2022-05-17T19:13:48.194Z	219441	alwalah0744@gmail.com	309889881	included	-1
2022-05-17T19:13:57.553Z	219441	alwalah0744@gmail.com	309890978	included	-1
2022-05-17T19:14:04.116Z	219441	alwalah0744@gmail.com	309891015	included	-1
2022-05-17T19:14:06.569Z	219441	alwalah0744@gmail.com	309889009	included	-1
2022-05-17T19:14:13.273Z	219441	alwalah0744@gmail.com	309889070	included	-1
2022-05-17T19:14:20.070Z	219441	alwalah0744@gmail.com	309891212	included	-1
2022-05-17T19:14:32.007Z	219441	alwalah0744@gmail.com	309891215	included	-1
2022-05-17T19:14:45.555Z	219441	alwalah0744@gmail.com	309887817	included	0
2022-05-17T19:14:51.289Z	219441	alwalah0744@gmail.com	309889202	included	-1
2022-05-17T19:15:05.727Z	219441	alwalah0744@gmail.com	309889548	included	0
2022-05-17T19:15:21.446Z	219441	alwalah0744@gmail.com	309889605	included	-1
2022-05-17T19:15:33.134Z	219441	alwalah0744@gmail.com	309888206	included	0
2022-05-17T19:15:54.525Z	219441	alwalah0744@gmail.com	309887376	included	-1
2022-05-17T19:16:02.822Z	219441	alwalah0744@gmail.com	309889713	included	-1
2022-05-17T19:16:12.854Z	219441	alwalah0744@gmail.com	309889778	included	-1
2022-05-17T19:16:36.245Z	219441	alwalah0744@gmail.com	309890174	included	-1
2022-05-17T19:16:51.011Z	219441	alwalah0744@gmail.com	309890736	included	-1
2022-05-17T19:17:02.308Z	219441	alwalah0744@gmail.com	309888971	included	-1
2022-05-17T19:17:12.793Z	219441	alwalah0744@gmail.com	309890168	included	-1
2022-05-17T19:17:17.840Z	219441	alwalah0744@gmail.com	309890417	included	-1
2022-05-17T19:17:35.809Z	219441	alwalah0744@gmail.com	309890641	included	-1
2022-05-17T19:17:45.996Z	219441	alwalah0744@gmail.com	309888889	included	-1
2022-05-17T19:18:10.950Z	219441	alwalah0744@gmail.com	309888931	included	-1
2022-05-17T19:18:23.810Z	219441	alwalah0744@gmail.com	309889779	included	-1
2022-05-17T19:18:37.279Z	219441	alwalah0744@gmail.com	309890140	included	-1
2022-05-17T19:18:50.888Z	219441	alwalah0744@gmail.com	309890277	included	-1
2022-05-17T19:18:59.826Z	219441	alwalah0744@gmail.com	309890386	included	-1
2022-05-17T19:19:03.764Z	219441	alwalah0744@gmail.com	309890558	included	-1
2022-05-17T19:19:14.998Z	219441	alwalah0744@gmail.com	309890626	included	0
2022-05-17T19:19:25.467Z	219441	alwalah0744@gmail.com	309887800	included	-1
2022-05-17T19:19:36.561Z	219441	alwalah0744@gmail.com	309888709	included	-1
2022-05-17T19:19:43.108Z	219441	alwalah0744@gmail.com	309888858	included	-1
2022-05-17T19:19:46.733Z	219441	alwalah0744@gmail.com	309888903	included	-1
2022-05-17T19:20:25.124Z	219441	alwalah0744@gmail.com	309889442	included	-1
2022-05-17T19:20:32.109Z	219441	alwalah0744@gmail.com	309889682	included	-1
2022-05-17T19:20:39.000Z	219441	alwalah0744@gmail.com	309889940	included	-1
2022-05-17T19:20:46.687Z	219441	alwalah0744@gmail.com	309890118	included	-1
2022-05-17T19:20:49.703Z	219441	alwalah0744@gmail.com	309890217	included	-1
2022-05-17T19:21:13.532Z	219441	alwalah0744@gmail.com	309891338	included	-1
2022-05-17T19:21:20.501Z	219441	alwalah0744@gmail.com	309891389	included	-1
2022-05-17T19:21:29.391Z	219441	alwalah0744@gmail.com	309891417	included	-1
2022-05-17T19:21:57.970Z	219441	alwalah0744@gmail.com	309887682	included	-1
2022-05-17T19:22:09.721Z	219441	alwalah0744@gmail.com	309887394	included	-1
2022-05-17T19:22:19.205Z	219441	alwalah0744@gmail.com	309887738	included	-1
2022-05-17T19:22:28.971Z	219441	alwalah0744@gmail.com	309888323	included	-1
2022-05-17T19:22:40.909Z	219441	alwalah0744@gmail.com	309887732	included	-1
2022-05-17T19:22:42.987Z	219441	alwalah0744@gmail.com	309888740	included	-1
2022-05-17T19:22:52.597Z	219441	alwalah0744@gmail.com	309889093	included	-1
2022-05-17T19:23:02.019Z	219441	alwalah0744@gmail.com	309889681	included	-1
2022-05-17T19:23:08.753Z	219441	alwalah0744@gmail.com	309889954	included	-1
2022-05-17T19:23:12.753Z	219441	alwalah0744@gmail.com	309889904	included	-1
2022-05-17T19:23:33.223Z	219441	alwalah0744@gmail.com	309890271	included	-1
2022-05-17T19:23:49.239Z	219441	alwalah0744@gmail.com	309890925	included	-1
2022-05-17T19:23:54.176Z	219441	alwalah0744@gmail.com	309888701	included	-1
2022-05-17T19:24:06.849Z	219441	alwalah0744@gmail.com	309891136	included	-1
2022-05-17T19:24:11.755Z	219441	alwalah0744@gmail.com	309891320	included	-1
2022-05-17T19:24:21.224Z	219441	alwalah0744@gmail.com	309891340	included	-1
2022-05-17T19:24:32.209Z	219441	alwalah0744@gmail.com	309888895	included	-1
2022-05-17T19:24:53.053Z	219441	alwalah0744@gmail.com	309891566	included	-1
2022-05-17T19:24:58.412Z	219441	alwalah0744@gmail.com	309888776	included	-1
2022-05-17T19:25:03.225Z	219441	alwalah0744@gmail.com	309891593	included	-1
2022-05-17T19:25:24.632Z	219441	alwalah0744@gmail.com	309891764	included	-1
2022-05-17T19:25:37.210Z	219441	alwalah0744@gmail.com	309891774	included	-1
2022-05-17T19:25:58.586Z	219441	alwalah0744@gmail.com	309891786	included	-1
2022-05-17T19:26:31.008Z	219441	alwalah0744@gmail.com	309889521	included	0
2022-05-17T19:26:56.915Z	219441	alwalah0744@gmail.com	309887125	included	-1
2022-05-17T19:27:07.915Z	219441	alwalah0744@gmail.com	309888163	included	-1
2022-05-17T19:27:25.681Z	219441	alwalah0744@gmail.com	309887852	included	-1
2022-05-17T19:27:37.791Z	219441	alwalah0744@gmail.com	309889603	included	-1
2022-05-17T19:27:48.432Z	219441	alwalah0744@gmail.com	309888164	included	-1
2022-05-17T19:28:13.636Z	219441	alwalah0744@gmail.com	309888065	included	0
2022-05-17T19:28:20.417Z	219441	alwalah0744@gmail.com	309889464	included	-1
2022-05-17T19:29:07.512Z	219441	alwalah0744@gmail.com	309887689	included	-1
2022-05-17T19:29:30.809Z	219441	alwalah0744@gmail.com	309889485	included	-1
2022-05-17T19:29:50.232Z	219441	alwalah0744@gmail.com	309887545	included	0
2022-05-17T19:30:28.483Z	219441	alwalah0744@gmail.com	309887842	included	0
2022-05-17T19:30:42.874Z	219441	alwalah0744@gmail.com	309888012	included	-1
2022-05-17T19:30:52.765Z	219441	alwalah0744@gmail.com	309889491	included	-1
2022-05-17T19:31:09.718Z	219441	alwalah0744@gmail.com	309889583	included	-1
2022-05-17T19:31:19.031Z	219441	alwalah0744@gmail.com	309889683	included	-1
2022-05-17T19:31:20.343Z	219441	alwalah0744@gmail.com	309889683	included	-1
2022-05-17T19:31:27.734Z	219441	alwalah0744@gmail.com	309889683	included	-1
2022-05-17T19:31:58.407Z	219441	alwalah0744@gmail.com	309889767	included	-1
2022-05-17T19:32:32.923Z	219441	alwalah0744@gmail.com	309888037	included	0
2022-05-17T19:32:49.611Z	219441	alwalah0744@gmail.com	309889780	included	-1
2022-05-17T19:33:09.002Z	219441	alwalah0744@gmail.com	309889935	included	0
2022-05-17T19:33:33.690Z	219441	alwalah0744@gmail.com	309889602	included	-1
2022-05-17T19:33:44.597Z	219441	alwalah0744@gmail.com	309889495	included	-1
2022-05-17T19:33:52.331Z	219441	alwalah0744@gmail.com	309889635	included	-1
2022-05-17T19:34:05.301Z	219441	alwalah0744@gmail.com	309887790	included	-1
2022-05-17T19:34:16.238Z	219441	alwalah0744@gmail.com	309889407	included	-1
2022-05-17T19:34:37.973Z	219441	alwalah0744@gmail.com	309888522	included	0
2022-05-17T19:34:50.802Z	219441	alwalah0744@gmail.com	309887151	included	-1
2022-05-17T19:35:01.677Z	219441	alwalah0744@gmail.com	309888481	included	-1
2022-05-17T19:35:06.036Z	219441	alwalah0744@gmail.com	309888501	included	-1
2022-05-17T19:35:12.521Z	219441	alwalah0744@gmail.com	309887558	included	-1
2022-05-17T19:35:27.958Z	219441	alwalah0744@gmail.com	309887161	included	-1
2022-05-17T19:35:35.443Z	219441	alwalah0744@gmail.com	309888183	included	-1
2022-05-17T19:35:43.006Z	219441	alwalah0744@gmail.com	309890380	included	-1
2022-05-17T19:35:56.022Z	219441	alwalah0744@gmail.com	309887477	included	-1
2022-05-17T19:36:08.428Z	219441	alwalah0744@gmail.com	309889790	included	-1
2022-05-17T19:36:36.804Z	219441	alwalah0744@gmail.com	309890446	included	-1
2022-05-17T19:36:52.882Z	219441	alwalah0744@gmail.com	309890499	included	0
2022-05-17T19:37:03.132Z	219441	alwalah0744@gmail.com	309889737	included	-1
2022-05-17T19:37:10.007Z	219441	alwalah0744@gmail.com	309889866	included	-1
2022-05-17T19:37:16.507Z	219441	alwalah0744@gmail.com	309888722	included	-1
2022-05-17T19:37:25.648Z	219441	alwalah0744@gmail.com	309888708	included	-1
2022-05-17T19:37:32.305Z	219441	alwalah0744@gmail.com	309890619	included	-1
2022-05-17T19:37:43.070Z	219441	alwalah0744@gmail.com	309887307	included	-1
2022-05-17T19:37:52.493Z	219441	alwalah0744@gmail.com	309887526	included	-1
2022-05-17T19:38:06.087Z	219441	alwalah0744@gmail.com	309888693	included	-1
2022-05-17T19:38:20.774Z	219441	alwalah0744@gmail.com	309887793	included	-1
2022-05-17T19:38:31.415Z	219441	alwalah0744@gmail.com	309888778	included	-1
2022-05-17T19:38:42.697Z	219441	alwalah0744@gmail.com	309890141	included	-1
2022-05-17T19:38:54.541Z	219441	alwalah0744@gmail.com	309889197	included	-1
2022-05-17T19:39:04.775Z	219441	alwalah0744@gmail.com	309890952	included	-1
2022-05-17T19:39:12.682Z	219441	alwalah0744@gmail.com	309889194	included	-1
2022-05-17T19:41:02.809Z	219441	alwalah0744@gmail.com	309891007	included	-1
2022-05-17T19:41:20.185Z	219441	alwalah0744@gmail.com	309889230	included	-1
2022-05-17T19:41:35.513Z	219441	alwalah0744@gmail.com	309889493	included	-1
2022-05-17T19:41:43.982Z	219441	alwalah0744@gmail.com	309891164	included	-1
2022-05-17T19:41:53.857Z	219441	alwalah0744@gmail.com	309891179	included	-1
2022-05-17T19:42:03.561Z	219441	alwalah0744@gmail.com	309889962	included	-1
2022-05-17T19:42:16.483Z	219441	alwalah0744@gmail.com	309892228	included	-1
2022-05-17T19:42:30.749Z	219441	alwalah0744@gmail.com	309890121	included	-1
2022-05-17T19:42:38.890Z	219441	alwalah0744@gmail.com	309887608	included	-1
2022-05-17T19:42:45.577Z	219441	alwalah0744@gmail.com	309887610	included	-1
2022-05-17T19:42:57.671Z	219441	alwalah0744@gmail.com	309888856	included	-1
2022-05-17T19:43:40.282Z	219441	alwalah0744@gmail.com	309887853	included	-1
2022-05-17T19:43:51.438Z	219441	alwalah0744@gmail.com	309890422	included	-1
2022-05-17T19:44:01.189Z	219441	alwalah0744@gmail.com	309891380	included	-1
2022-05-17T19:44:28.283Z	219441	alwalah0744@gmail.com	309892054	included	-1
2022-05-17T19:44:35.299Z	219441	alwalah0744@gmail.com	309887872	included	-1
2022-05-17T19:45:00.284Z	219441	alwalah0744@gmail.com	309889872	included	0
2022-05-17T19:45:14.128Z	219441	alwalah0744@gmail.com	309889982	included	-1
2022-05-17T19:45:28.503Z	219441	alwalah0744@gmail.com	309887657	included	-1
2022-05-17T19:45:47.644Z	219441	alwalah0744@gmail.com	309887128	included	0
2022-05-17T19:46:00.051Z	219441	alwalah0744@gmail.com	309889115	included	-1
2022-05-17T19:46:14.254Z	219441	alwalah0744@gmail.com	309888914	included	-1
2022-05-17T19:46:33.692Z	219441	alwalah0744@gmail.com	309891851	included	-1
2022-05-17T19:47:21.037Z	219441	alwalah0744@gmail.com	309887654	included	-1
2022-05-17T19:47:27.506Z	219441	alwalah0744@gmail.com	309888605	included	-1
2022-05-17T19:47:34.803Z	219441	alwalah0744@gmail.com	309887233	included	-1
2022-05-17T19:47:43.382Z	219441	alwalah0744@gmail.com	309890144	included	-1
2022-05-17T19:47:48.991Z	219441	alwalah0744@gmail.com	309888181	included	-1
2022-05-17T19:47:51.710Z	219441	alwalah0744@gmail.com	309888619	included	-1
2022-05-17T19:48:07.288Z	219441	alwalah0744@gmail.com	309888180	included	-1
2022-05-17T19:48:26.570Z	219441	alwalah0744@gmail.com	309890131	included	-1
2022-05-17T19:48:35.445Z	219441	alwalah0744@gmail.com	309890153	included	-1
2022-05-17T19:48:59.243Z	219441	alwalah0744@gmail.com	309887612	included	-1
2022-05-17T19:49:13.509Z	219441	alwalah0744@gmail.com	309887601	included	-1
2022-05-17T19:49:37.572Z	219441	alwalah0744@gmail.com	309888805	included	-1
2022-05-17T19:49:43.744Z	219441	alwalah0744@gmail.com	309890509	included	-1
2022-05-17T19:49:50.885Z	219441	alwalah0744@gmail.com	309889415	included	-1
2022-05-17T19:49:55.244Z	219441	alwalah0744@gmail.com	309887342	included	-1
2022-05-17T19:49:58.182Z	219441	alwalah0744@gmail.com	309890438	included	-1
2022-05-17T19:50:11.979Z	219441	alwalah0744@gmail.com	309890411	included	-1
2022-05-17T19:50:17.432Z	219441	alwalah0744@gmail.com	309889404	included	-1
2022-05-17T19:50:24.604Z	219441	alwalah0744@gmail.com	309890473	included	-1
2022-05-17T19:50:43.902Z	219441	alwalah0744@gmail.com	309888734	included	0
2022-05-17T19:50:52.730Z	219441	alwalah0744@gmail.com	309888754	included	-1
2022-05-17T19:51:05.215Z	219441	alwalah0744@gmail.com	309889400	included	-1
2022-05-17T19:51:11.105Z	219441	alwalah0744@gmail.com	309888887	included	-1
2022-05-17T19:51:18.871Z	219441	alwalah0744@gmail.com	309889435	included	-1
2022-05-17T19:51:43.215Z	219441	alwalah0744@gmail.com	309887550	included	0
2022-05-17T19:52:32.779Z	219441	alwalah0744@gmail.com	309887167	included	-1
2022-05-17T19:52:52.248Z	219441	alwalah0744@gmail.com	309890578	included	0
2022-05-17T19:53:02.389Z	219441	alwalah0744@gmail.com	309887204	included	-1
2022-05-17T19:53:08.530Z	219441	alwalah0744@gmail.com	309889615	included	-1
2022-05-17T19:53:16.655Z	219441	alwalah0744@gmail.com	309890581	included	-1
2022-05-17T19:53:34.655Z	219441	alwalah0744@gmail.com	309888832	included	-1
2022-05-17T19:53:51.015Z	219441	alwalah0744@gmail.com	309887927	included	-1
2022-05-17T19:53:53.859Z	219441	alwalah0744@gmail.com	309888840	included	-1
2022-05-17T19:54:02.171Z	219441	alwalah0744@gmail.com	309890549	included	-1
2022-05-17T19:54:09.109Z	219441	alwalah0744@gmail.com	309888468	included	-1
2022-05-17T19:54:28.125Z	219441	alwalah0744@gmail.com	309889617	included	0
2022-05-17T19:55:05.829Z	219441	alwalah0744@gmail.com	309890551	included	-1
2022-05-17T19:55:15.204Z	219441	alwalah0744@gmail.com	309890577	included	-1
2022-05-17T19:55:22.563Z	219441	alwalah0744@gmail.com	309887915	included	-1
2022-05-17T19:55:30.345Z	219441	alwalah0744@gmail.com	309887485	included	-1
2022-05-17T19:56:05.815Z	219441	alwalah0744@gmail.com	309889728	included	-1
2022-05-17T19:56:15.940Z	219441	alwalah0744@gmail.com	309889655	included	-1
2022-05-17T19:56:23.346Z	219441	alwalah0744@gmail.com	309887955	included	-1
2022-05-17T19:56:35.596Z	219441	alwalah0744@gmail.com	309889813	included	-1
2022-05-17T19:56:49.784Z	219441	alwalah0744@gmail.com	309887986	included	-1
2022-05-17T19:57:14.488Z	219441	alwalah0744@gmail.com	309889632	included	-1
2022-05-17T19:57:20.207Z	219441	alwalah0744@gmail.com	309889634	included	-1
2022-05-17T19:57:27.207Z	219441	alwalah0744@gmail.com	309887301	included	-1
2022-05-17T19:57:32.207Z	219441	alwalah0744@gmail.com	309887480	included	-1
2022-05-17T19:57:45.879Z	219441	alwalah0744@gmail.com	309890725	included	-1
2022-05-17T19:57:56.161Z	219441	alwalah0744@gmail.com	309889800	included	-1
2022-05-17T19:58:03.630Z	219441	alwalah0744@gmail.com	309888591	included	-1
2022-05-17T19:58:11.333Z	219441	alwalah0744@gmail.com	309887471	included	-1
2022-05-17T19:58:38.771Z	219441	alwalah0744@gmail.com	309889869	included	0
2022-05-17T19:58:46.600Z	219441	alwalah0744@gmail.com	309890965	included	-1
2022-05-17T19:59:24.163Z	219441	alwalah0744@gmail.com	309891370	included	0
2022-05-17T19:59:32.351Z	219441	alwalah0744@gmail.com	309888062	included	-1
2022-05-17T19:59:35.663Z	219441	alwalah0744@gmail.com	309889865	included	-1
2022-05-17T19:59:43.492Z	219441	alwalah0744@gmail.com	309889992	included	-1
2022-05-17T19:59:51.508Z	219441	alwalah0744@gmail.com	309889080	included	-1
2022-05-17T19:59:59.539Z	219441	alwalah0744@gmail.com	309891482	included	-1
2022-05-17T20:00:05.227Z	219441	alwalah0744@gmail.com	309887292	included	-1
2022-05-17T20:00:09.914Z	219441	alwalah0744@gmail.com	309889843	included	-1
2022-05-17T20:00:15.180Z	219441	alwalah0744@gmail.com	309889845	included	-1
2022-05-17T20:00:21.743Z	219441	alwalah0744@gmail.com	309889305	included	-1
2022-05-17T20:00:28.212Z	219441	alwalah0744@gmail.com	309887174	included	-1
2022-05-17T20:00:35.196Z	219441	alwalah0744@gmail.com	309887464	included	-1
2022-05-17T20:00:44.774Z	219441	alwalah0744@gmail.com	309890081	included	-1
2022-05-17T20:00:48.884Z	219441	alwalah0744@gmail.com	309891345	included	-1
2022-05-17T20:01:00.056Z	219441	alwalah0744@gmail.com	309890272	included	-1
2022-05-17T20:01:08.197Z	219441	alwalah0744@gmail.com	309887893	included	-1
2022-05-17T20:01:17.385Z	219441	alwalah0744@gmail.com	309891836	included	-1
2022-05-17T20:01:36.526Z	219441	alwalah0744@gmail.com	309889941	included	-1
2022-05-17T20:03:29.107Z	219441	alwalah0744@gmail.com	309887874	included	-1
2022-05-17T20:03:37.138Z	219441	alwalah0744@gmail.com	309890073	included	-1
2022-05-17T20:04:06.998Z	219441	alwalah0744@gmail.com	309889955	included	-1
2022-05-17T20:04:52.827Z	219441	alwalah0744@gmail.com	309891174	included	-1
2022-05-17T20:05:00.874Z	219441	alwalah0744@gmail.com	309889930	included	-1
2022-05-17T20:05:11.265Z	219441	alwalah0744@gmail.com	309887857	included	-1
2022-05-17T20:05:17.078Z	219441	alwalah0744@gmail.com	309887851	included	-1
2022-05-17T20:05:25.187Z	219441	alwalah0744@gmail.com	309888671	included	-1
2022-05-17T20:05:36.313Z	219441	alwalah0744@gmail.com	309887704	included	-1
2022-05-17T20:05:54.657Z	219441	alwalah0744@gmail.com	309887191	included	-1
2022-05-17T20:06:06.438Z	219441	alwalah0744@gmail.com	309888487	included	-1
2022-05-17T20:06:16.486Z	219441	alwalah0744@gmail.com	309889151	included	-1
2022-05-17T20:06:33.627Z	219441	alwalah0744@gmail.com	309887417	included	0
2022-05-17T20:06:50.471Z	219441	alwalah0744@gmail.com	309888705	included	-1
2022-05-17T20:06:58.158Z	219441	alwalah0744@gmail.com	309891027	included	-1
2022-05-17T20:07:30.222Z	219441	alwalah0744@gmail.com	309891614	included	-1
2022-05-17T20:07:40.816Z	219441	alwalah0744@gmail.com	309891854	included	-1
2022-05-17T20:08:04.051Z	219441	alwalah0744@gmail.com	309890923	included	-1
2022-05-17T20:08:11.660Z	219441	alwalah0744@gmail.com	309888485	included	-1
2022-05-17T20:08:18.160Z	219441	alwalah0744@gmail.com	309889908	included	-1
2022-05-17T20:08:24.817Z	219441	alwalah0744@gmail.com	309890910	included	-1
2022-05-17T20:08:47.427Z	219441	alwalah0744@gmail.com	309888854	included	-1
2022-05-17T20:09:05.365Z	219441	alwalah0744@gmail.com	309891149	included	-1
2022-05-17T20:09:16.927Z	219441	alwalah0744@gmail.com	309891132	included	-1
2022-05-17T20:09:22.099Z	219441	alwalah0744@gmail.com	309888278	included	-1
2022-05-17T20:09:29.349Z	219441	alwalah0744@gmail.com	309891180	included	-1
2022-05-17T20:09:38.709Z	219441	alwalah0744@gmail.com	309888879	included	-1
2022-05-17T20:10:45.632Z	219441	alwalah0744@gmail.com	309889952	included	0
2022-05-17T20:10:59.632Z	219441	alwalah0744@gmail.com	309888842	included	-1
2022-05-17T20:11:18.648Z	219441	alwalah0744@gmail.com	309890126	included	-1
2022-05-17T20:11:34.992Z	219441	alwalah0744@gmail.com	309889198	included	-1
2022-05-17T20:11:43.305Z	219441	alwalah0744@gmail.com	309889329	included	-1
2022-05-17T20:11:50.758Z	219441	alwalah0744@gmail.com	309889914	included	-1
2022-05-17T20:12:01.134Z	219441	alwalah0744@gmail.com	309890942	included	-1
2022-05-17T20:12:04.493Z	219441	alwalah0744@gmail.com	309888513	included	-1
2022-05-17T20:12:16.587Z	219441	alwalah0744@gmail.com	309888211	included	-1
2022-05-17T20:12:50.635Z	219441	alwalah0744@gmail.com	309890106	included	0
2022-05-17T20:13:09.572Z	219441	alwalah0744@gmail.com	309888190	included	-1
2022-05-17T20:13:21.307Z	219441	alwalah0744@gmail.com	309887354	included	-1
2022-05-18T14:40:27.092Z	219441	alwalah0744@gmail.com	309891781	included	0
2022-05-18T14:40:42.233Z	219441	alwalah0744@gmail.com	309891356	included	-1
2022-05-18T14:40:52.124Z	219441	alwalah0744@gmail.com	309890906	included	-1
2022-05-18T14:41:00.093Z	219441	alwalah0744@gmail.com	309891714	included	-1
2022-05-18T14:41:14.281Z	219441	alwalah0744@gmail.com	309892056	included	-1
2022-05-18T14:41:31.094Z	219441	alwalah0744@gmail.com	309891515	included	-1
2022-05-18T14:41:37.156Z	219441	alwalah0744@gmail.com	309890753	included	-1
2022-05-18T14:41:44.031Z	219441	alwalah0744@gmail.com	309890904	included	-1
2022-05-18T14:41:54.469Z	219441	alwalah0744@gmail.com	309891497	included	-1
2022-05-18T14:42:28.720Z	219441	alwalah0744@gmail.com	309891638	included	0
2022-05-18T14:42:39.907Z	219441	alwalah0744@gmail.com	309891842	included	0
2022-05-18T14:42:46.876Z	219441	alwalah0744@gmail.com	309892053	included	-1
2022-05-18T14:42:50.486Z	219441	alwalah0744@gmail.com	309887906	included	-1
2022-05-18T14:43:04.377Z	219441	alwalah0744@gmail.com	309888804	included	-1
2022-05-18T14:43:10.064Z	219441	alwalah0744@gmail.com	309890552	included	-1
2022-05-18T14:43:25.721Z	219441	alwalah0744@gmail.com	309890605	included	1
2022-05-18T14:43:34.581Z	219441	alwalah0744@gmail.com	309890775	included	-1
2022-05-18T14:43:49.519Z	219441	alwalah0744@gmail.com	309890901	included	-1
2022-05-18T14:43:54.925Z	219441	alwalah0744@gmail.com	309891081	included	-1
2022-05-18T14:44:00.550Z	219441	alwalah0744@gmail.com	309891438	included	-1
2022-05-18T14:44:11.066Z	219441	alwalah0744@gmail.com	309888680	included	-1
2022-05-18T14:44:16.925Z	219441	alwalah0744@gmail.com	309890490	included	-1
2022-05-18T14:44:25.535Z	219441	alwalah0744@gmail.com	309888918	included	-1
2022-05-18T14:44:32.519Z	219441	alwalah0744@gmail.com	309887397	included	-1
2022-05-18T14:44:40.363Z	219441	alwalah0744@gmail.com	309890223	included	-1
2022-05-18T14:44:45.254Z	219441	alwalah0744@gmail.com	309887529	included	-1
2022-05-18T14:44:50.598Z	219441	alwalah0744@gmail.com	309888702	included	-1
2022-05-18T14:44:58.754Z	219441	alwalah0744@gmail.com	309890356	included	-1
2022-05-18T14:45:07.333Z	219441	alwalah0744@gmail.com	309888640	included	-1
2022-05-18T14:45:17.317Z	219441	alwalah0744@gmail.com	309890253	included	-1
2022-05-18T14:45:24.536Z	219441	alwalah0744@gmail.com	309888963	included	-1
2022-05-18T14:45:38.584Z	219441	alwalah0744@gmail.com	309890570	included	-1
2022-05-18T14:45:49.256Z	219441	alwalah0744@gmail.com	309890636	included	-1
2022-05-18T14:46:02.365Z	219441	alwalah0744@gmail.com	309887309	included	-1
2022-05-18T14:46:07.834Z	219441	alwalah0744@gmail.com	309890427	included	-1
2022-05-18T14:46:16.741Z	219441	alwalah0744@gmail.com	309889085	included	-1
2022-05-18T14:46:49.538Z	219441	alwalah0744@gmail.com	309887198	included	0
2022-05-18T14:47:01.867Z	219441	alwalah0744@gmail.com	309887311	included	-1
2022-05-18T14:47:08.305Z	219441	alwalah0744@gmail.com	309888919	included	-1
2022-05-18T14:47:56.681Z	219441	alwalah0744@gmail.com	309890623	included	0
2022-05-18T14:48:04.025Z	219441	alwalah0744@gmail.com	309890668	included	-1
2022-05-18T14:48:05.728Z	219441	alwalah0744@gmail.com	309890668	included	-1
2022-05-18T14:48:11.275Z	219441	alwalah0744@gmail.com	309889590	included	-1
2022-05-18T14:48:19.103Z	219441	alwalah0744@gmail.com	309890912	included	-1
2022-05-18T14:48:23.103Z	219441	alwalah0744@gmail.com	309887363	included	-1
2022-05-18T14:48:34.354Z	219441	alwalah0744@gmail.com	309889246	included	-1
2022-05-18T14:48:48.198Z	219441	alwalah0744@gmail.com	309887374	included	-1
2022-05-18T14:48:53.823Z	219441	alwalah0744@gmail.com	309889645	included	-1
2022-05-18T14:48:56.745Z	219441	alwalah0744@gmail.com	309891010	included	-1
2022-05-18T14:49:05.948Z	219441	alwalah0744@gmail.com	309891137	included	-1
2022-05-18T14:49:15.808Z	219441	alwalah0744@gmail.com	309891193	included	-1
2022-05-18T14:49:26.964Z	219441	alwalah0744@gmail.com	309887196	included	-1
2022-05-18T14:49:36.605Z	219441	alwalah0744@gmail.com	309891008	included	-1
2022-05-18T14:49:46.715Z	219441	alwalah0744@gmail.com	309891216	included	-1
2022-05-18T14:50:03.887Z	219441	alwalah0744@gmail.com	309890875	included	-1
2022-05-18T14:50:09.903Z	219441	alwalah0744@gmail.com	309889644	included	-1
2022-05-18T14:50:34.419Z	219441	alwalah0744@gmail.com	309890673	included	-1
2022-05-18T14:50:48.794Z	219441	alwalah0744@gmail.com	309890985	included	-1
2022-05-18T14:50:54.154Z	219441	alwalah0744@gmail.com	309891328	included	-1
2022-05-18T14:51:03.013Z	219441	alwalah0744@gmail.com	309890784	included	-1
2022-05-18T14:51:18.514Z	219441	alwalah0744@gmail.com	309889317	included	0
2022-05-18T14:51:46.921Z	219441	alwalah0744@gmail.com	309889210	included	0
2022-05-18T14:51:59.171Z	219441	alwalah0744@gmail.com	309891529	included	-1
2022-05-18T14:52:08.312Z	219441	alwalah0744@gmail.com	309891728	included	-1
2022-05-18T14:52:55.297Z	219441	alwalah0744@gmail.com	309891597	included	0
2022-05-18T14:53:08.267Z	219441	alwalah0744@gmail.com	309891973	included	-1
2022-05-18T14:53:51.158Z	219441	alwalah0744@gmail.com	309887350	included	0
2022-05-18T14:54:08.049Z	219441	alwalah0744@gmail.com	309887714	included	-1
2022-05-18T14:54:12.596Z	219441	alwalah0744@gmail.com	309889356	included	-1
2022-05-18T14:54:19.690Z	219441	alwalah0744@gmail.com	309889343	included	-1
2022-05-18T14:54:27.268Z	219441	alwalah0744@gmail.com	309890907	included	-1
2022-05-18T14:54:29.815Z	219441	alwalah0744@gmail.com	309887728	included	-1
2022-05-18T14:54:37.503Z	219441	alwalah0744@gmail.com	309890903	included	-1
2022-05-18T14:54:43.581Z	219441	alwalah0744@gmail.com	309891426	included	-1
2022-05-18T14:54:55.613Z	219441	alwalah0744@gmail.com	309891550	included	-1
2022-05-18T14:55:05.207Z	219441	alwalah0744@gmail.com	309888509	included	-1
2022-05-18T14:55:07.066Z	219441	alwalah0744@gmail.com	309887252	included	-1
2022-05-18T14:55:20.301Z	219441	alwalah0744@gmail.com	309887401	included	-1
2022-05-18T14:55:30.098Z	219441	alwalah0744@gmail.com	309888452	included	-1
2022-05-18T14:55:39.801Z	219441	alwalah0744@gmail.com	309888486	included	-1
2022-05-18T14:55:53.645Z	219441	alwalah0744@gmail.com	309891302	included	-1
2022-05-18T14:56:04.333Z	219441	alwalah0744@gmail.com	309887624	included	-1
2022-05-18T14:56:11.114Z	219441	alwalah0744@gmail.com	309889567	included	-1
2022-05-18T14:56:26.505Z	219441	alwalah0744@gmail.com	309891543	included	-1
2022-05-18T14:56:32.474Z	219441	alwalah0744@gmail.com	309889542	included	-1
2022-05-18T14:56:35.755Z	219441	alwalah0744@gmail.com	309889543	included	-1
2022-05-18T14:56:56.490Z	219441	alwalah0744@gmail.com	309887595	included	-1
2022-05-18T14:57:07.319Z	219441	alwalah0744@gmail.com	309887594	included	-1
2022-05-18T14:57:16.334Z	219441	alwalah0744@gmail.com	309889504	included	-1
2022-05-18T14:57:25.397Z	219441	alwalah0744@gmail.com	309888004	included	-1
2022-05-18T14:57:29.991Z	219441	alwalah0744@gmail.com	309888191	included	-1
2022-05-18T14:57:35.569Z	219441	alwalah0744@gmail.com	309888006	included	-1
2022-05-18T14:57:41.757Z	219441	alwalah0744@gmail.com	309888593	included	-1
2022-05-18T14:58:00.023Z	219441	alwalah0744@gmail.com	309891620	included	-1
2022-05-18T14:58:15.054Z	219441	alwalah0744@gmail.com	309891665	included	-1
2022-05-18T14:58:17.429Z	219441	alwalah0744@gmail.com	309889607	included	-1
2022-05-18T14:58:23.789Z	219441	alwalah0744@gmail.com	309888144	included	-1
2022-05-18T14:58:32.336Z	219441	alwalah0744@gmail.com	309891379	included	-1
2022-05-18T14:58:39.023Z	219441	alwalah0744@gmail.com	309891617	included	-1
2022-05-18T14:59:03.821Z	219441	alwalah0744@gmail.com	309888620	included	-1
2022-05-18T14:59:19.602Z	219441	alwalah0744@gmail.com	309891483	included	-1
2022-05-18T14:59:37.462Z	219441	alwalah0744@gmail.com	309891404	included	0
2022-05-18T14:59:52.916Z	219441	alwalah0744@gmail.com	309891458	included	-1
2022-05-18T15:00:15.307Z	219441	alwalah0744@gmail.com	309890353	included	-1
2022-05-18T15:00:28.979Z	219441	alwalah0744@gmail.com	309890938	included	-1
2022-05-18T15:00:36.511Z	219441	alwalah0744@gmail.com	309889666	included	-1
2022-05-18T15:00:42.151Z	219441	alwalah0744@gmail.com	309890765	included	-1
2022-05-18T15:00:53.652Z	219441	alwalah0744@gmail.com	309890016	included	-1
2022-05-18T15:00:56.027Z	219441	alwalah0744@gmail.com	309890082	included	-1
2022-05-18T15:01:20.199Z	219441	alwalah0744@gmail.com	309891918	included	-1
2022-05-18T15:01:34.200Z	219441	alwalah0744@gmail.com	309890862	included	-1
2022-05-18T15:01:40.950Z	219441	alwalah0744@gmail.com	309890763	included	-1
2022-05-18T15:01:52.856Z	219441	alwalah0744@gmail.com	309890586	included	-1
2022-05-18T15:02:04.372Z	219441	alwalah0744@gmail.com	309891584	included	-1
2022-05-18T15:02:34.576Z	219441	alwalah0744@gmail.com	309890180	included	0
2022-05-18T15:02:42.420Z	219441	alwalah0744@gmail.com	309891315	included	-1
2022-05-18T15:02:47.154Z	219441	alwalah0744@gmail.com	309890319	included	-1
2022-05-18T15:02:52.608Z	219441	alwalah0744@gmail.com	309890531	included	-1
2022-05-18T15:02:57.295Z	219441	alwalah0744@gmail.com	309891853	included	-1
2022-05-18T15:03:06.358Z	219441	alwalah0744@gmail.com	309892119	included	-1
2022-05-18T15:03:17.280Z	219441	alwalah0744@gmail.com	309890785	included	-1
2022-05-18T15:03:21.561Z	219441	alwalah0744@gmail.com	309890914	included	-1
2022-05-18T15:03:41.781Z	219441	alwalah0744@gmail.com	309892247	included	0
2022-05-18T15:03:51.922Z	219441	alwalah0744@gmail.com	309887947	included	-1
2022-05-18T15:03:57.297Z	219441	alwalah0744@gmail.com	309890721	included	-1
2022-05-18T15:04:10.656Z	219441	alwalah0744@gmail.com	309892255	included	-1
2022-05-18T15:04:14.828Z	219441	alwalah0744@gmail.com	309888326	included	-1
2022-05-18T15:04:21.766Z	219441	alwalah0744@gmail.com	309891989	included	-1
2022-05-18T15:04:43.173Z	219441	alwalah0744@gmail.com	309890998	included	1
2022-05-18T15:04:52.579Z	219441	alwalah0744@gmail.com	309892108	included	-1
2022-05-18T15:05:02.017Z	219441	alwalah0744@gmail.com	309891002	included	-1
2022-05-18T15:05:11.048Z	219441	alwalah0744@gmail.com	309892226	included	-1
2022-05-18T15:05:14.049Z	219441	alwalah0744@gmail.com	309891333	included	-1
2022-05-18T15:05:21.017Z	219441	alwalah0744@gmail.com	309890150	included	-1
2022-05-18T15:05:46.081Z	219441	alwalah0744@gmail.com	309889641	included	0
2022-05-18T15:05:59.628Z	219441	alwalah0744@gmail.com	309889927	included	-1
2022-05-18T15:06:07.815Z	219441	alwalah0744@gmail.com	309891839	included	-1
2022-05-18T15:06:19.691Z	219441	alwalah0744@gmail.com	309888011	included	-1
2022-05-18T15:06:24.331Z	219441	alwalah0744@gmail.com	309891730	included	-1
2022-05-18T15:06:29.488Z	219441	alwalah0744@gmail.com	309887699	included	-1
2022-05-18T15:06:48.191Z	219441	alwalah0744@gmail.com	309887951	included	0
2022-05-18T15:06:58.160Z	219441	alwalah0744@gmail.com	309888770	included	-1
2022-05-18T15:07:09.114Z	219441	alwalah0744@gmail.com	309891556	included	-1
2022-05-18T15:07:16.083Z	219441	alwalah0744@gmail.com	309888595	included	-1
2022-05-18T15:08:13.381Z	219441	alwalah0744@gmail.com	309892088	included	0
2022-05-18T15:08:19.866Z	219441	alwalah0744@gmail.com	309889044	included	-1
2022-05-18T15:08:25.241Z	219441	alwalah0744@gmail.com	309890704	included	-1
2022-05-18T15:08:30.928Z	219441	alwalah0744@gmail.com	309890705	included	-1
2022-05-18T15:08:37.678Z	219441	alwalah0744@gmail.com	309887343	included	-1
2022-05-18T15:08:44.210Z	219441	alwalah0744@gmail.com	309890205	included	-1
2022-05-18T15:09:08.679Z	219441	alwalah0744@gmail.com	309891677	included	0
2022-05-18T15:09:17.539Z	219441	alwalah0744@gmail.com	309891828	included	-1
2022-05-18T15:09:27.133Z	219441	alwalah0744@gmail.com	309889142	included	-1
2022-05-18T15:09:34.477Z	219441	alwalah0744@gmail.com	309890254	included	-1
2022-05-18T15:10:14.462Z	219441	alwalah0744@gmail.com	309891756	included	-1
2022-05-18T15:10:23.369Z	219441	alwalah0744@gmail.com	309889712	included	-1
2022-05-18T15:10:29.837Z	219441	alwalah0744@gmail.com	309891773	included	-1
2022-05-18T15:10:48.432Z	219441	alwalah0744@gmail.com	309891865	included	-1
2022-05-18T15:11:57.574Z	219441	alwalah0744@gmail.com	309889078	included	-1
2022-05-18T15:12:02.809Z	219441	alwalah0744@gmail.com	309887826	included	-1
2022-05-18T15:12:07.902Z	219441	alwalah0744@gmail.com	309891727	included	-1
2022-05-18T15:12:18.840Z	219441	alwalah0744@gmail.com	309890701	included	-1
2022-05-18T15:12:26.059Z	219441	alwalah0744@gmail.com	309890506	included	-1
2022-05-18T15:12:32.215Z	219441	alwalah0744@gmail.com	309888587	included	-1
2022-05-18T15:12:59.263Z	219441	alwalah0744@gmail.com	309890128	included	0
2022-05-18T15:13:03.904Z	219441	alwalah0744@gmail.com	309888610	included	-1
2022-05-18T15:13:14.294Z	219441	alwalah0744@gmail.com	309888598	included	-1
2022-05-18T15:13:19.841Z	219441	alwalah0744@gmail.com	309888704	included	-1
2022-05-18T15:13:42.107Z	219441	alwalah0744@gmail.com	309888645	included	-1
2022-05-18T15:13:50.061Z	219441	alwalah0744@gmail.com	309890074	included	-1
2022-05-18T15:14:36.343Z	219441	alwalah0744@gmail.com	309890084	included	-1
2022-05-18T15:14:53.593Z	219441	alwalah0744@gmail.com	309890130	included	-1
2022-05-18T15:15:01.062Z	219441	alwalah0744@gmail.com	309888529	included	-1
2022-05-18T15:15:08.906Z	219441	alwalah0744@gmail.com	309888546	included	-1
2022-05-18T15:15:36.078Z	219441	alwalah0744@gmail.com	309891129	included	-1
2022-05-18T15:15:42.141Z	219441	alwalah0744@gmail.com	309891998	included	-1
2022-05-18T15:15:51.938Z	219441	alwalah0744@gmail.com	309887206	included	-1
2022-05-18T15:15:54.547Z	219441	alwalah0744@gmail.com	309890788	included	-1
2022-05-18T15:16:00.844Z	219441	alwalah0744@gmail.com	309887300	included	-1
2022-05-18T15:16:09.970Z	219441	alwalah0744@gmail.com	309890031	included	-1
2022-05-18T15:16:17.314Z	219441	alwalah0744@gmail.com	309892148	included	-1
2022-05-18T15:16:32.470Z	219441	alwalah0744@gmail.com	309892015	included	-1
2022-05-18T15:16:39.830Z	219441	alwalah0744@gmail.com	309891526	included	-1
2022-05-18T15:16:50.221Z	219441	alwalah0744@gmail.com	309891238	included	-1
2022-05-18T15:17:01.565Z	219441	alwalah0744@gmail.com	309890061	included	-1
2022-05-18T15:17:14.424Z	219441	alwalah0744@gmail.com	309891668	included	-1
2022-05-18T15:17:20.456Z	219441	alwalah0744@gmail.com	309891420	included	-1
2022-05-18T15:17:26.425Z	219441	alwalah0744@gmail.com	309890747	included	-1
2022-05-18T15:17:32.737Z	219441	alwalah0744@gmail.com	309890758	included	-1
2022-05-18T15:17:39.440Z	219441	alwalah0744@gmail.com	309892036	included	-1
2022-05-18T15:18:32.817Z	219441	alwalah0744@gmail.com	309889470	included	0
2022-05-18T15:18:44.677Z	219441	alwalah0744@gmail.com	309889730	included	-1
2022-05-18T15:18:54.630Z	219441	alwalah0744@gmail.com	309891323	included	-1
2022-05-18T15:18:59.130Z	219441	alwalah0744@gmail.com	309891310	included	-1
2022-05-18T15:19:14.459Z	219441	alwalah0744@gmail.com	309891963	included	-1
2022-05-18T15:19:22.506Z	219441	alwalah0744@gmail.com	309891735	included	-1
2022-05-18T15:19:25.099Z	219441	alwalah0744@gmail.com	309892113	included	-1
2022-05-18T15:19:36.381Z	219441	alwalah0744@gmail.com	309892120	included	-1
2022-05-18T15:20:05.803Z	219441	alwalah0744@gmail.com	309892191	included	-1
2022-05-18T15:20:14.944Z	219441	alwalah0744@gmail.com	309890032	included	-1
2022-05-18T15:20:19.726Z	219441	alwalah0744@gmail.com	309888450	included	-1
2022-05-18T15:20:57.711Z	219441	alwalah0744@gmail.com	309891992	included	-1
2022-05-18T15:21:08.914Z	219441	alwalah0744@gmail.com	309890204	included	-1
2022-05-18T15:21:13.196Z	219441	alwalah0744@gmail.com	309890078	included	-1
2022-05-18T15:21:41.009Z	219441	alwalah0744@gmail.com	309889595	included	-1
2022-05-18T15:21:43.118Z	219441	alwalah0744@gmail.com	309889591	included	-1
2022-05-18T15:21:45.275Z	219441	alwalah0744@gmail.com	309889539	included	-1
2022-05-18T15:21:55.244Z	219441	alwalah0744@gmail.com	309889587	included	-1
2022-05-18T15:22:08.057Z	219441	alwalah0744@gmail.com	309889592	included	-1
2022-05-18T15:22:10.494Z	219441	alwalah0744@gmail.com	309889416	included	-1
2022-05-18T15:22:13.244Z	219441	alwalah0744@gmail.com	309887537	included	-1
2022-05-18T15:22:32.901Z	219441	alwalah0744@gmail.com	309889266	included	-1
2022-05-18T15:22:35.026Z	219441	alwalah0744@gmail.com	309888162	included	-1
2022-05-18T15:22:37.260Z	219441	alwalah0744@gmail.com	309887554	included	-1
2022-05-18T15:23:09.996Z	219441	alwalah0744@gmail.com	309889705	included	-1
2022-05-18T15:23:11.886Z	219441	alwalah0744@gmail.com	309889831	included	-1
2022-05-18T15:23:14.996Z	219441	alwalah0744@gmail.com	309888139	included	-1
2022-05-18T15:23:19.418Z	219441	alwalah0744@gmail.com	309887423	included	-1
2022-05-18T15:23:34.246Z	219441	alwalah0744@gmail.com	309887242	included	-1
2022-05-18T15:23:39.324Z	219441	alwalah0744@gmail.com	309889725	included	-1
2022-05-18T15:23:41.387Z	219441	alwalah0744@gmail.com	309887859	included	-1
2022-05-18T15:24:03.825Z	219441	alwalah0744@gmail.com	309887600	included	-1
2022-05-18T15:24:05.856Z	219441	alwalah0744@gmail.com	309887172	included	-1
2022-05-18T15:24:07.966Z	219441	alwalah0744@gmail.com	309889405	included	-1
2022-05-18T15:24:45.107Z	219441	alwalah0744@gmail.com	309888057	included	1
2022-05-18T15:24:47.248Z	219441	alwalah0744@gmail.com	309890846	included	-1
2022-05-18T15:24:49.514Z	219441	alwalah0744@gmail.com	309887766	included	-1
2022-05-18T15:24:51.732Z	219441	alwalah0744@gmail.com	309888779	included	-1
2022-05-18T15:25:09.202Z	219441	alwalah0744@gmail.com	309887504	included	-1
2022-05-18T15:25:15.452Z	219441	alwalah0744@gmail.com	309891628	included	-1
2022-05-18T15:25:45.015Z	219441	alwalah0744@gmail.com	309888327	included	-1
2022-05-18T15:25:59.922Z	219441	alwalah0744@gmail.com	309890142	included	-1
2022-05-18T15:26:02.172Z	219441	alwalah0744@gmail.com	309888287	included	-1
2022-05-18T15:26:04.515Z	219441	alwalah0744@gmail.com	309888498	included	-1
2022-05-18T15:26:45.641Z	219441	alwalah0744@gmail.com	309887345	included	0
2022-05-18T15:26:49.157Z	219441	alwalah0744@gmail.com	309890149	included	-1
2022-05-18T15:26:51.517Z	219441	alwalah0744@gmail.com	309890455	included	-1
2022-05-18T15:27:08.642Z	219441	alwalah0744@gmail.com	309890654	included	-1
2022-05-18T15:27:45.221Z	219441	alwalah0744@gmail.com	309890067	included	0
2022-05-18T15:27:51.737Z	219441	alwalah0744@gmail.com	309889967	included	-1
2022-05-18T15:27:58.034Z	219441	alwalah0744@gmail.com	309887331	included	-1
2022-05-18T15:28:32.191Z	219441	alwalah0744@gmail.com	309887564	included	-1
2022-05-18T15:28:58.051Z	219441	alwalah0744@gmail.com	309889859	included	0
2022-05-18T15:29:15.786Z	219441	alwalah0744@gmail.com	309887341	included	-1
2022-05-18T15:29:38.614Z	219441	alwalah0744@gmail.com	309887914	included	-1
2022-05-18T15:29:51.130Z	219441	alwalah0744@gmail.com	309888896	included	0
2022-05-18T15:29:54.865Z	219441	alwalah0744@gmail.com	309890853	included	-1
2022-05-18T15:29:57.115Z	219441	alwalah0744@gmail.com	309890833	included	-1
2022-05-18T15:30:22.193Z	219441	alwalah0744@gmail.com	309888577	included	-1
2022-05-18T15:30:24.022Z	219441	alwalah0744@gmail.com	309891042	included	-1
2022-05-18T15:30:31.615Z	219441	alwalah0744@gmail.com	309890456	included	-1
2022-05-18T15:30:36.819Z	219441	alwalah0744@gmail.com	309891269	included	-1
2022-05-18T15:30:39.584Z	219441	alwalah0744@gmail.com	309890703	included	-1
2022-05-18T15:30:45.756Z	219441	alwalah0744@gmail.com	309888973	included	-1
2022-05-18T15:31:00.663Z	219441	alwalah0744@gmail.com	309890124	included	-1
2022-05-18T15:31:05.991Z	219441	alwalah0744@gmail.com	309889934	included	-1
2022-05-18T15:31:10.304Z	219441	alwalah0744@gmail.com	309890393	included	-1
2022-05-18T15:31:19.944Z	219441	alwalah0744@gmail.com	309889167	included	-1
2022-05-18T15:31:47.726Z	219441	alwalah0744@gmail.com	309887547	included	-1
2022-05-18T15:31:53.211Z	219441	alwalah0744@gmail.com	309889811	included	-1
2022-05-18T15:32:11.946Z	219441	alwalah0744@gmail.com	309889640	included	-1
2022-05-18T15:32:17.446Z	219441	alwalah0744@gmail.com	309887158	included	-1
2022-05-18T15:32:26.977Z	219441	alwalah0744@gmail.com	309889781	included	-1
2022-05-18T15:32:34.493Z	219441	alwalah0744@gmail.com	309891867	included	-1
2022-05-18T15:32:47.931Z	219441	alwalah0744@gmail.com	309889840	included	-1
2022-05-18T15:32:55.493Z	219441	alwalah0744@gmail.com	309889749	included	-1
2022-05-18T15:33:00.931Z	219441	alwalah0744@gmail.com	309889903	included	-1
2022-05-18T15:33:08.962Z	219441	alwalah0744@gmail.com	309888850	included	-1
2022-05-18T15:33:15.478Z	219441	alwalah0744@gmail.com	309887277	included	-1
2022-05-18T15:33:28.259Z	219441	alwalah0744@gmail.com	309887884	included	-1
2022-05-18T15:33:35.635Z	219441	alwalah0744@gmail.com	309889724	included	-1
2022-05-18T15:34:01.041Z	219441	alwalah0744@gmail.com	309889909	included	-1
2022-05-18T15:34:25.198Z	219441	alwalah0744@gmail.com	309887860	included	-1
2022-05-18T15:34:33.104Z	219441	alwalah0744@gmail.com	309887467	included	-1
2022-05-18T15:34:41.339Z	219441	alwalah0744@gmail.com	309890175	included	-1
2022-05-18T15:34:44.308Z	219441	alwalah0744@gmail.com	309890249	included	-1
2022-05-18T15:34:52.917Z	219441	alwalah0744@gmail.com	309890011	included	-1
2022-05-18T15:34:55.995Z	219441	alwalah0744@gmail.com	309887918	included	-1
2022-05-18T15:35:28.559Z	219441	alwalah0744@gmail.com	309890387	included	0
2022-05-18T15:35:32.652Z	219441	alwalah0744@gmail.com	309890423	included	-1
2022-05-18T15:35:40.481Z	219441	alwalah0744@gmail.com	309888265	included	-1
2022-05-18T15:35:56.966Z	219441	alwalah0744@gmail.com	309887938	included	-1
2022-05-18T15:36:09.435Z	219441	alwalah0744@gmail.com	309888853	included	-1
2022-05-18T15:36:12.950Z	219441	alwalah0744@gmail.com	309889022	included	-1
2022-05-18T15:36:21.122Z	219441	alwalah0744@gmail.com	309887989	included	-1
2022-05-18T15:36:25.185Z	219441	alwalah0744@gmail.com	309888225	included	-1
2022-05-18T15:36:30.466Z	219441	alwalah0744@gmail.com	309887994	included	-1
2022-05-18T15:36:42.248Z	219441	alwalah0744@gmail.com	309887794	included	-1
2022-05-18T15:37:00.951Z	219441	alwalah0744@gmail.com	309890488	included	0
2022-05-18T15:37:07.108Z	219441	alwalah0744@gmail.com	309888943	included	-1
2022-05-18T15:37:10.592Z	219441	alwalah0744@gmail.com	309887468	included	-1
2022-05-18T15:37:24.858Z	219441	alwalah0744@gmail.com	309888982	included	-1
2022-05-18T15:37:38.281Z	219441	alwalah0744@gmail.com	309889087	included	-1
2022-05-18T15:37:48.705Z	219441	alwalah0744@gmail.com	309887441	included	-1
2022-05-18T15:38:04.906Z	219441	alwalah0744@gmail.com	309890009	included	-1
2022-05-18T15:38:13.750Z	219441	alwalah0744@gmail.com	309891598	included	-1
2022-05-18T15:38:23.016Z	219441	alwalah0744@gmail.com	309891848	included	-1
2022-05-18T15:38:36.923Z	219441	alwalah0744@gmail.com	309891934	included	-1
2022-05-18T15:38:43.157Z	219441	alwalah0744@gmail.com	309889134	included	-1
2022-05-18T15:38:57.970Z	219441	alwalah0744@gmail.com	309891602	included	0
2022-05-18T15:39:07.017Z	219441	alwalah0744@gmail.com	309891362	included	-1
2022-05-18T15:43:24.101Z	219441	alwalah0744@gmail.com	309891758	included	-1
2022-05-18T15:43:30.523Z	219441	alwalah0744@gmail.com	309891261	included	-1
2022-05-18T15:43:39.633Z	219441	alwalah0744@gmail.com	309888253	included	-1
2022-05-18T15:43:53.899Z	219441	alwalah0744@gmail.com	309889073	included	-1
2022-05-18T15:43:58.993Z	219441	alwalah0744@gmail.com	309891558	included	-1
2022-05-18T15:44:01.602Z	219441	alwalah0744@gmail.com	309891684	included	-1
2022-05-18T15:44:11.884Z	219441	alwalah0744@gmail.com	309889484	included	-1
2022-05-18T15:44:26.837Z	219441	alwalah0744@gmail.com	309889503	included	0
2022-05-18T15:44:32.087Z	219441	alwalah0744@gmail.com	309890112	included	-1
2022-05-18T15:44:35.056Z	219441	alwalah0744@gmail.com	309888552	included	-1
2022-05-18T15:44:44.806Z	219441	alwalah0744@gmail.com	309887121	included	-1
2022-05-18T15:44:51.182Z	219441	alwalah0744@gmail.com	309892105	included	-1
2022-05-18T15:44:55.307Z	219441	alwalah0744@gmail.com	309892143	included	-1
2022-05-18T15:45:07.416Z	219441	alwalah0744@gmail.com	309887858	included	-1
2022-05-18T15:45:13.120Z	219441	alwalah0744@gmail.com	309887267	included	-1
2022-05-18T15:45:20.151Z	219441	alwalah0744@gmail.com	309891348	included	-1
2022-05-18T15:45:31.729Z	219441	alwalah0744@gmail.com	309891402	included	-1
2022-05-18T15:45:41.120Z	219441	alwalah0744@gmail.com	309891480	included	-1
2022-05-18T15:46:15.715Z	219441	alwalah0744@gmail.com	309891486	included	0
2022-05-18T15:46:21.715Z	219441	alwalah0744@gmail.com	309891509	included	-1
2022-05-18T15:46:29.403Z	219441	alwalah0744@gmail.com	309891521	included	-1
2022-05-18T15:46:34.793Z	219441	alwalah0744@gmail.com	309890554	included	-1
2022-05-18T15:46:38.622Z	219441	alwalah0744@gmail.com	309890524	included	-1
2022-05-18T15:46:50.731Z	219441	alwalah0744@gmail.com	309890496	included	-1
2022-05-18T15:46:56.841Z	219441	alwalah0744@gmail.com	309887758	included	-1
2022-05-18T15:47:10.591Z	219441	alwalah0744@gmail.com	309889812	included	-1
2022-05-18T15:47:17.076Z	219441	alwalah0744@gmail.com	309890533	included	-1
2022-05-18T15:47:22.435Z	219441	alwalah0744@gmail.com	309888169	included	-1
2022-05-18T15:47:25.107Z	219441	alwalah0744@gmail.com	309890804	included	-1
2022-05-18T15:47:27.920Z	219441	alwalah0744@gmail.com	309890686	included	-1
2022-05-18T15:47:36.920Z	219441	alwalah0744@gmail.com	309890594	included	-1
2022-05-18T15:47:54.404Z	219441	alwalah0744@gmail.com	309890943	included	-1
2022-05-18T15:48:04.389Z	219441	alwalah0744@gmail.com	309891203	included	-1
2022-05-18T15:48:10.233Z	219441	alwalah0744@gmail.com	309891410	included	-1
2022-05-18T15:48:24.561Z	219441	alwalah0744@gmail.com	309891980	included	-1
2022-05-18T15:48:29.655Z	219441	alwalah0744@gmail.com	309888245	included	-1
2022-05-18T15:48:36.640Z	219441	alwalah0744@gmail.com	309889625	included	-1
2022-05-18T15:48:45.593Z	219441	alwalah0744@gmail.com	309891028	included	-1
2022-05-18T15:48:55.390Z	219441	alwalah0744@gmail.com	309892103	included	-1
2022-05-18T15:48:58.609Z	219441	alwalah0744@gmail.com	309891599	included	-1
2022-05-18T15:49:02.921Z	219441	alwalah0744@gmail.com	309892047	included	-1
2022-05-18T15:49:16.422Z	219441	alwalah0744@gmail.com	309887517	included	-1
2022-05-18T15:49:21.547Z	219441	alwalah0744@gmail.com	309889535	included	-1
2022-05-18T15:49:32.000Z	219441	alwalah0744@gmail.com	309887195	included	-1
2022-05-18T15:49:39.985Z	219441	alwalah0744@gmail.com	309887559	included	-1
2022-05-18T15:49:42.969Z	219441	alwalah0744@gmail.com	309887913	included	-1
2022-05-18T15:49:47.219Z	219441	alwalah0744@gmail.com	309887560	included	-1
2022-05-18T15:49:51.860Z	219441	alwalah0744@gmail.com	309887565	included	-1
2022-05-18T15:49:59.360Z	219441	alwalah0744@gmail.com	309889614	included	-1
2022-05-18T15:50:13.813Z	219441	alwalah0744@gmail.com	309889910	included	0
2022-05-18T15:50:16.329Z	219441	alwalah0744@gmail.com	309888279	included	-1
2022-05-18T15:50:26.017Z	219441	alwalah0744@gmail.com	309889622	included	-1
2022-05-18T15:50:39.533Z	219441	alwalah0744@gmail.com	309888254	included	-1
2022-05-18T15:50:45.783Z	219441	alwalah0744@gmail.com	309889576	included	-1
2022-05-18T15:50:59.268Z	219441	alwalah0744@gmail.com	309890033	included	-1
2022-05-18T15:51:01.705Z	219441	alwalah0744@gmail.com	309888664	included	-1
2022-05-18T15:51:10.924Z	219441	alwalah0744@gmail.com	309890250	included	-1
2022-05-18T15:51:14.174Z	219441	alwalah0744@gmail.com	309890519	included	-1
2022-05-18T15:51:36.097Z	219441	alwalah0744@gmail.com	309890854	included	-1
2022-05-18T15:51:44.441Z	219441	alwalah0744@gmail.com	309889915	included	-1
2022-05-18T15:51:50.488Z	219441	alwalah0744@gmail.com	309888628	included	-1
2022-05-18T15:52:20.801Z	219441	alwalah0744@gmail.com	309889949	included	-1
2022-05-18T15:52:29.411Z	219441	alwalah0744@gmail.com	309889701	included	-1
2022-05-18T15:52:38.630Z	219441	alwalah0744@gmail.com	309888596	included	-1
2022-05-18T15:52:48.864Z	219441	alwalah0744@gmail.com	309888749	included	-1
2022-05-18T15:53:17.052Z	219441	alwalah0744@gmail.com	309890567	included	-1
2022-05-18T15:53:26.303Z	219441	alwalah0744@gmail.com	309889654	included	-1
2022-05-18T15:53:35.959Z	219441	alwalah0744@gmail.com	309889652	included	-1
2022-05-18T15:54:17.820Z	219441	alwalah0744@gmail.com	309889951	included	0
2022-05-18T15:54:21.117Z	219441	alwalah0744@gmail.com	309888100	included	-1
2022-05-18T15:54:30.320Z	219441	alwalah0744@gmail.com	309889579	included	-1
2022-05-18T15:54:44.492Z	219441	alwalah0744@gmail.com	309889704	included	-1
2022-05-18T15:54:52.774Z	219441	alwalah0744@gmail.com	309888769	included	-1
2022-05-18T15:54:54.914Z	219441	alwalah0744@gmail.com	309888647	included	-1
2022-05-18T15:55:10.149Z	219441	alwalah0744@gmail.com	309888836	included	-1
2022-05-18T15:55:19.852Z	219441	alwalah0744@gmail.com	309887831	included	-1
2022-05-18T15:55:27.415Z	219441	alwalah0744@gmail.com	309890440	included	-1
2022-05-18T15:55:38.962Z	219441	alwalah0744@gmail.com	309890994	included	-1
2022-05-18T15:55:58.853Z	219441	alwalah0744@gmail.com	309890755	included	0
2022-05-18T15:56:06.900Z	219441	alwalah0744@gmail.com	309891083	included	-1
2022-05-18T15:56:13.994Z	219441	alwalah0744@gmail.com	309887784	included	-1
2022-05-18T15:56:20.510Z	219441	alwalah0744@gmail.com	309887899	included	-1
2022-05-18T15:56:36.651Z	219441	alwalah0744@gmail.com	309888924	included	-1
2022-05-18T15:56:41.104Z	219441	alwalah0744@gmail.com	309889985	included	-1
2022-05-18T15:56:53.448Z	219441	alwalah0744@gmail.com	309888208	included	-1
2022-05-18T15:56:56.605Z	219441	alwalah0744@gmail.com	309888208	included	-1
2022-05-18T15:56:59.011Z	219441	alwalah0744@gmail.com	309888208	included	-1
2022-05-18T15:57:00.808Z	219441	alwalah0744@gmail.com	309888208	included	-1
2022-05-18T15:57:04.417Z	219441	alwalah0744@gmail.com	309890362	included	-1
2022-05-18T15:57:20.293Z	219441	alwalah0744@gmail.com	309888846	included	-1
2022-05-18T15:57:31.809Z	219441	alwalah0744@gmail.com	309890439	included	-1
2022-05-18T15:57:43.840Z	219441	alwalah0744@gmail.com	309891725	included	-1
2022-05-18T15:57:53.809Z	219441	alwalah0744@gmail.com	309890671	included	-1
2022-05-18T15:58:10.122Z	219441	alwalah0744@gmail.com	309889997	included	-1
2022-05-18T15:58:25.076Z	219441	alwalah0744@gmail.com	309890147	included	-1
2022-05-18T15:58:29.013Z	219441	alwalah0744@gmail.com	309891776	included	-1
2022-05-18T15:58:32.419Z	219441	alwalah0744@gmail.com	309887164	included	-1
2022-05-18T15:58:46.467Z	219441	alwalah0744@gmail.com	309890888	included	-1
2022-05-18T15:58:52.248Z	219441	alwalah0744@gmail.com	309892184	included	-1
2022-05-18T15:58:55.904Z	219441	alwalah0744@gmail.com	309889544	included	-1
2022-05-18T15:59:03.108Z	219441	alwalah0744@gmail.com	309892232	included	-1
2022-05-18T15:59:13.717Z	219441	alwalah0744@gmail.com	309890927	included	-1
2022-05-18T15:59:19.014Z	219441	alwalah0744@gmail.com	309888675	included	-1
2022-05-18T15:59:21.936Z	219441	alwalah0744@gmail.com	309890808	included	-1
2022-05-18T15:59:32.968Z	219441	alwalah0744@gmail.com	309890726	included	-1
2022-05-18T15:59:39.015Z	219441	alwalah0744@gmail.com	309888099	included	-1
2022-05-18T15:59:43.406Z	219441	alwalah0744@gmail.com	309888179	included	-1
2022-05-18T15:59:50.593Z	219441	alwalah0744@gmail.com	309891226	included	-1
2022-05-18T15:59:57.609Z	219441	alwalah0744@gmail.com	309891996	included	-1
2022-05-18T16:00:08.641Z	219441	alwalah0744@gmail.com	309889891	included	-1
2022-05-18T16:00:11.891Z	219441	alwalah0744@gmail.com	309889898	included	-1
2022-05-18T16:00:21.844Z	219441	alwalah0744@gmail.com	309888112	included	-1
2022-05-18T16:00:26.813Z	219441	alwalah0744@gmail.com	309888911	included	-1
2022-05-18T16:00:34.438Z	219441	alwalah0744@gmail.com	309889913	included	-1
2022-05-18T16:00:51.923Z	219441	alwalah0744@gmail.com	309888104	included	-1
2022-05-18T16:01:18.408Z	219441	alwalah0744@gmail.com	309888102	included	0
2022-05-18T16:01:40.643Z	219441	alwalah0744@gmail.com	309887597	included	0
2022-05-18T16:01:53.190Z	219441	alwalah0744@gmail.com	309888041	included	-1
2022-05-18T16:02:02.409Z	219441	alwalah0744@gmail.com	309890093	included	-1
2022-05-18T16:02:05.315Z	219441	alwalah0744@gmail.com	309890104	included	-1
2022-05-18T16:02:08.409Z	219441	alwalah0744@gmail.com	309888028	included	-1
2022-05-18T16:02:18.003Z	219441	alwalah0744@gmail.com	309888027	included	-1
2022-05-18T16:02:27.628Z	219441	alwalah0744@gmail.com	309890062	included	-1
2022-05-18T16:02:38.129Z	219441	alwalah0744@gmail.com	309890245	included	-1
2022-05-18T16:02:56.895Z	219441	alwalah0744@gmail.com	309889289	included	-1
2022-05-18T16:03:05.660Z	219441	alwalah0744@gmail.com	309890001	included	-1
2022-05-18T16:03:35.567Z	219441	alwalah0744@gmail.com	309887999	included	-1
2022-05-18T16:03:45.396Z	219441	alwalah0744@gmail.com	309888906	included	-1
2022-05-18T16:03:52.521Z	219441	alwalah0744@gmail.com	309889119	included	-1
2022-05-18T16:03:55.333Z	219441	alwalah0744@gmail.com	309890467	included	-1
2022-05-18T16:04:08.240Z	219441	alwalah0744@gmail.com	309890566	included	-1
2022-05-18T16:04:14.974Z	219441	alwalah0744@gmail.com	309889136	included	-1
2022-05-18T16:04:19.412Z	219441	alwalah0744@gmail.com	309888819	included	-1
2022-05-18T16:04:26.943Z	219441	alwalah0744@gmail.com	309887945	included	-1
2022-05-18T16:04:32.006Z	219441	alwalah0744@gmail.com	309887944	included	-1
2022-05-18T16:04:43.897Z	219441	alwalah0744@gmail.com	309887194	included	-1
2022-05-18T16:04:55.397Z	219441	alwalah0744@gmail.com	309890448	included	-1
2022-05-18T16:05:03.663Z	219441	alwalah0744@gmail.com	309887942	included	-1
2022-05-18T16:05:12.038Z	219441	alwalah0744@gmail.com	309887501	included	-1
2022-05-18T16:05:15.491Z	219441	alwalah0744@gmail.com	309889401	included	-1
2022-05-18T16:05:32.992Z	219441	alwalah0744@gmail.com	309890961	included	-1
2022-05-18T16:05:36.898Z	219441	alwalah0744@gmail.com	309891337	included	-1
2022-05-18T16:05:43.711Z	219441	alwalah0744@gmail.com	309889254	included	-1
2022-05-18T16:05:46.758Z	219441	alwalah0744@gmail.com	309889235	included	-1
2022-05-18T16:05:52.570Z	219441	alwalah0744@gmail.com	309887898	included	-1
2022-05-18T16:07:14.837Z	219441	alwalah0744@gmail.com	309890521	included	-1
2022-05-18T16:07:35.556Z	219441	alwalah0744@gmail.com	309890537	included	-1
2022-05-18T16:07:41.197Z	219441	alwalah0744@gmail.com	309890596	included	-1
2022-05-18T16:08:04.573Z	219441	alwalah0744@gmail.com	309888802	included	0
2022-05-18T16:08:10.198Z	219441	alwalah0744@gmail.com	309889061	included	-1
2022-05-18T16:08:19.339Z	219441	alwalah0744@gmail.com	309890709	included	-1
2022-05-18T16:08:27.026Z	219441	alwalah0744@gmail.com	309889227	included	-1
2022-05-18T16:08:32.792Z	219441	alwalah0744@gmail.com	309887820	included	-1
2022-05-18T16:08:39.402Z	219441	alwalah0744@gmail.com	309888797	included	-1
2022-05-18T16:08:46.152Z	219441	alwalah0744@gmail.com	309889234	included	-1
2022-05-18T16:09:04.918Z	219441	alwalah0744@gmail.com	309890617	included	-1
2022-05-18T16:09:09.668Z	219441	alwalah0744@gmail.com	309890399	included	-1
2022-05-18T16:09:16.965Z	219441	alwalah0744@gmail.com	309888829	included	-1
2022-05-18T16:09:26.731Z	219441	alwalah0744@gmail.com	309891047	included	-1
2022-05-18T16:09:33.700Z	219441	alwalah0744@gmail.com	309891235	included	-1
2022-05-18T16:09:46.731Z	219441	alwalah0744@gmail.com	309889287	included	-1
2022-05-18T16:09:48.700Z	219441	alwalah0744@gmail.com	309891060	included	-1
2022-05-18T16:09:57.794Z	219441	alwalah0744@gmail.com	309891143	included	-1
2022-05-18T16:10:12.419Z	219441	alwalah0744@gmail.com	309890980	included	-1
2022-05-18T16:10:21.373Z	219441	alwalah0744@gmail.com	309888905	included	-1
2022-05-18T16:10:31.107Z	219441	alwalah0744@gmail.com	309887912	included	-1
2022-05-18T16:10:39.233Z	219441	alwalah0744@gmail.com	309888688	included	-1
2022-05-18T16:10:46.186Z	219441	alwalah0744@gmail.com	309887920	included	-1
2022-05-18T16:10:54.108Z	219441	alwalah0744@gmail.com	309887779	included	-1
2022-05-18T16:11:00.749Z	219441	alwalah0744@gmail.com	309887281	included	-1
2022-05-18T16:11:06.218Z	219441	alwalah0744@gmail.com	309889348	included	-1
2022-05-18T16:11:30.109Z	219441	alwalah0744@gmail.com	309888644	included	-1
2022-05-18T16:11:32.375Z	219441	alwalah0744@gmail.com	309887431	included	-1
2022-05-18T16:11:36.531Z	219441	alwalah0744@gmail.com	309888637	included	-1
2022-05-18T16:12:03.641Z	219441	alwalah0744@gmail.com	309889509	included	-1
2022-05-18T16:12:13.704Z	219441	alwalah0744@gmail.com	309891166	included	-1
2022-05-18T16:12:23.501Z	219441	alwalah0744@gmail.com	309891396	included	-1
2022-05-18T16:12:26.798Z	219441	alwalah0744@gmail.com	309889754	included	-1
2022-05-18T16:12:51.626Z	219441	alwalah0744@gmail.com	309891200	included	-1
2022-05-18T16:12:53.845Z	219441	alwalah0744@gmail.com	309892230	included	-1
2022-05-18T16:12:55.955Z	219441	alwalah0744@gmail.com	309887322	included	-1
2022-05-18T16:12:58.111Z	219441	alwalah0744@gmail.com	309889993	included	-1
2022-05-18T16:13:10.424Z	219441	alwalah0744@gmail.com	309889372	included	-1
2022-05-18T16:13:42.284Z	219441	alwalah0744@gmail.com	309887254	included	0
2022-05-18T16:13:49.409Z	219441	alwalah0744@gmail.com	309891270	included	-1
2022-05-18T16:14:01.597Z	219441	alwalah0744@gmail.com	309890839	included	-1
2022-05-18T16:14:10.738Z	219441	alwalah0744@gmail.com	309890831	included	-1
2022-05-18T16:14:16.129Z	219441	alwalah0744@gmail.com	309890809	included	-1
2022-05-18T16:14:42.160Z	219441	alwalah0744@gmail.com	309889707	included	-1
2022-05-18T16:14:49.598Z	219441	alwalah0744@gmail.com	309891291	included	-1
2022-05-18T16:14:54.817Z	219441	alwalah0744@gmail.com	309891414	included	-1
2022-05-18T16:14:58.802Z	219441	alwalah0744@gmail.com	309888273	included	-1
2022-05-18T16:15:36.693Z	219441	alwalah0744@gmail.com	309889796	included	-1
2022-05-18T16:15:46.787Z	219441	alwalah0744@gmail.com	309887248	included	-1
2022-05-18T16:15:52.303Z	219441	alwalah0744@gmail.com	309892115	included	-1
2022-05-18T16:15:58.834Z	219441	alwalah0744@gmail.com	309887755	included	-1
2022-05-18T16:16:13.522Z	219441	alwalah0744@gmail.com	309888559	included	0
2022-05-18T16:16:20.522Z	219441	alwalah0744@gmail.com	309888548	included	-1
2022-05-18T16:16:33.616Z	219441	alwalah0744@gmail.com	309888496	included	-1
2022-05-18T16:16:46.038Z	219441	alwalah0744@gmail.com	309888495	included	-1
2022-05-18T16:16:59.914Z	219441	alwalah0744@gmail.com	309887416	included	-1
2022-05-18T16:17:06.023Z	219441	alwalah0744@gmail.com	309887625	included	-1
2022-05-18T16:17:16.227Z	219441	alwalah0744@gmail.com	309889747	included	-1
2022-05-18T16:17:23.289Z	219441	alwalah0744@gmail.com	309889827	included	-1
2022-05-18T16:18:30.588Z	219441	alwalah0744@gmail.com	309888482	included	1
2022-05-18T16:56:11.374Z	219441	alwalah0744@gmail.com	309887123	included	-1
2022-05-18T16:56:18.609Z	219441	alwalah0744@gmail.com	309891656	included	-1
2022-05-18T16:56:24.187Z	219441	alwalah0744@gmail.com	309888444	included	-1
2022-05-18T16:56:46.140Z	219441	alwalah0744@gmail.com	309891225	included	-1
2022-05-18T16:56:53.203Z	219441	alwalah0744@gmail.com	309888298	included	-1
2022-05-18T16:57:03.391Z	219441	alwalah0744@gmail.com	309889496	included	-1
2022-05-18T16:57:09.875Z	219441	alwalah0744@gmail.com	309889492	included	-1
2022-05-18T16:57:23.766Z	219441	alwalah0744@gmail.com	309887203	included	-1
2022-05-18T16:57:32.610Z	219441	alwalah0744@gmail.com	309890960	included	-1
2022-05-18T16:57:50.517Z	219441	alwalah0744@gmail.com	309890949	included	0
2022-05-18T16:58:57.112Z	219441	alwalah0744@gmail.com	309890975	included	-1
2022-05-18T16:59:14.363Z	219441	alwalah0744@gmail.com	309891021	included	0
2022-05-18T16:59:22.722Z	219441	alwalah0744@gmail.com	309889556	included	-1
2022-05-18T16:59:28.066Z	219441	alwalah0744@gmail.com	309889888	included	-1
2022-05-18T16:59:45.926Z	219441	alwalah0744@gmail.com	309889584	included	-1
2022-05-18T17:00:10.927Z	219441	alwalah0744@gmail.com	309889837	included	0
2022-05-18T17:00:22.067Z	219441	alwalah0744@gmail.com	309889432	included	-1
2022-05-18T17:00:40.005Z	219441	alwalah0744@gmail.com	309889424	included	-1
2022-05-18T17:00:50.396Z	219441	alwalah0744@gmail.com	309888266	included	-1
2022-05-18T17:00:52.506Z	219441	alwalah0744@gmail.com	309889418	included	-1
2022-05-18T17:00:55.506Z	219441	alwalah0744@gmail.com	309888255	included	-1
2022-05-18T17:01:04.303Z	219441	alwalah0744@gmail.com	309889984	included	-1
2022-05-18T17:01:09.428Z	219441	alwalah0744@gmail.com	309889395	included	-1
2022-05-18T17:01:16.116Z	219441	alwalah0744@gmail.com	309887202	included	-1
2022-05-18T17:01:29.804Z	219441	alwalah0744@gmail.com	309891399	included	-1
2022-05-18T17:01:32.991Z	219441	alwalah0744@gmail.com	309889280	included	-1
2022-05-18T17:01:36.632Z	219441	alwalah0744@gmail.com	309891372	included	-1
2022-05-18T17:01:42.351Z	219441	alwalah0744@gmail.com	309888140	included	-1
2022-05-18T17:01:54.195Z	219441	alwalah0744@gmail.com	309888136	included	-1
2022-05-18T17:02:11.304Z	219441	alwalah0744@gmail.com	309891752	included	0
2022-05-18T17:02:28.102Z	219441	alwalah0744@gmail.com	309888129	included	-1
2022-05-18T17:02:54.212Z	219441	alwalah0744@gmail.com	309887349	included	0
2022-05-18T17:03:01.446Z	219441	alwalah0744@gmail.com	309889173	included	-1
2022-05-18T17:03:08.556Z	219441	alwalah0744@gmail.com	309889154	included	-1
2022-05-18T17:03:19.884Z	219441	alwalah0744@gmail.com	309891456	included	-1
2022-05-18T17:03:27.103Z	219441	alwalah0744@gmail.com	309887576	included	-1
2022-05-18T17:03:36.572Z	219441	alwalah0744@gmail.com	309889127	included	-1
2022-05-18T17:03:57.401Z	219441	alwalah0744@gmail.com	309889124	included	-1
2022-05-18T17:04:13.339Z	219441	alwalah0744@gmail.com	309888051	included	-1
2022-05-18T17:04:15.151Z	219441	alwalah0744@gmail.com	309889117	included	-1
2022-05-18T17:04:22.401Z	219441	alwalah0744@gmail.com	309889105	included	-1
2022-05-18T17:04:31.058Z	219441	alwalah0744@gmail.com	309891349	included	-1
2022-05-18T17:04:39.636Z	219441	alwalah0744@gmail.com	309887184	included	-1
2022-05-18T17:04:45.027Z	219441	alwalah0744@gmail.com	309891466	included	-1
2022-05-18T17:04:59.402Z	219441	alwalah0744@gmail.com	309890480	included	0
2022-05-18T17:05:10.121Z	219441	alwalah0744@gmail.com	309891523	included	-1
2022-05-18T17:05:15.184Z	219441	alwalah0744@gmail.com	309891493	included	-1
2022-05-18T17:05:24.262Z	219441	alwalah0744@gmail.com	309889060	included	-1
2022-05-18T17:05:31.653Z	219441	alwalah0744@gmail.com	309887540	included	-1
2022-05-18T17:05:35.763Z	219441	alwalah0744@gmail.com	309888465	included	-1
2022-05-18T17:05:41.403Z	219441	alwalah0744@gmail.com	309889049	included	-1
2022-05-18T17:05:51.013Z	219441	alwalah0744@gmail.com	309890495	included	-1
2022-05-18T17:06:09.435Z	219441	alwalah0744@gmail.com	309889000	included	0
2022-05-18T17:06:20.639Z	219441	alwalah0744@gmail.com	309887531	included	-1
2022-05-18T17:06:34.702Z	219441	alwalah0744@gmail.com	309892264	included	-1
2022-05-18T17:06:42.717Z	219441	alwalah0744@gmail.com	309891970	included	-1
2022-05-18T17:06:48.624Z	219441	alwalah0744@gmail.com	309888573	included	-1
2022-05-18T17:06:56.546Z	219441	alwalah0744@gmail.com	309892134	included	-1
2022-05-18T17:07:05.530Z	219441	alwalah0744@gmail.com	309887457	included	-1
2022-05-18T17:07:22.562Z	219441	alwalah0744@gmail.com	309891954	included	0
2022-05-18T17:08:03.547Z	219441	alwalah0744@gmail.com	309889746	included	0
2022-05-18T17:08:35.220Z	219441	alwalah0744@gmail.com	309888617	included	-1
2022-05-18T17:08:40.986Z	219441	alwalah0744@gmail.com	309887450	included	-1
2022-05-18T17:09:02.424Z	219441	alwalah0744@gmail.com	309889761	included	0
2022-05-18T17:09:09.190Z	219441	alwalah0744@gmail.com	309887909	included	-1
2022-05-18T17:09:31.300Z	219441	alwalah0744@gmail.com	309889740	included	-1
2022-05-18T17:09:38.519Z	219441	alwalah0744@gmail.com	309891549	included	-1
2022-05-18T17:09:41.441Z	219441	alwalah0744@gmail.com	309887901	included	-1
2022-05-18T17:09:54.378Z	219441	alwalah0744@gmail.com	309891808	included	-1
2022-05-18T17:10:01.597Z	219441	alwalah0744@gmail.com	309891564	included	-1
2022-05-18T17:10:17.113Z	219441	alwalah0744@gmail.com	309887848	included	-1
2022-05-18T17:10:32.395Z	219441	alwalah0744@gmail.com	309887691	included	0
2022-05-18T17:10:44.895Z	219441	alwalah0744@gmail.com	309887844	included	-1
2022-05-18T17:10:55.270Z	219441	alwalah0744@gmail.com	309891790	included	-1
2022-05-18T17:10:59.333Z	219441	alwalah0744@gmail.com	309887835	included	-1
2022-05-18T17:11:13.458Z	219441	alwalah0744@gmail.com	309891729	included	-1
2022-05-18T17:11:25.427Z	219441	alwalah0744@gmail.com	309891636	included	-1
2022-05-18T17:11:31.209Z	219441	alwalah0744@gmail.com	309891655	included	-1
2022-05-18T17:11:36.537Z	219441	alwalah0744@gmail.com	309891660	included	-1
2022-05-18T17:11:56.584Z	219441	alwalah0744@gmail.com	309891672	included	-1
2022-05-18T17:12:20.303Z	219441	alwalah0744@gmail.com	309891766	included	0
2022-05-18T17:12:29.226Z	219441	alwalah0744@gmail.com	309891809	included	-1
2022-05-18T17:12:34.476Z	219441	alwalah0744@gmail.com	309891812	included	-1
2022-05-18T17:13:17.430Z	219441	alwalah0744@gmail.com	309891832	included	0
2022-05-18T17:13:24.070Z	219441	alwalah0744@gmail.com	309891850	included	-1
2022-05-18T17:13:35.211Z	219441	alwalah0744@gmail.com	309887508	included	-1
2022-05-18T17:13:41.508Z	219441	alwalah0744@gmail.com	309890652	included	-1
2022-05-18T17:13:43.508Z	219441	alwalah0744@gmail.com	309890658	included	-1
2022-05-18T17:13:48.243Z	219441	alwalah0744@gmail.com	309890690	included	-1
2022-05-18T17:14:21.197Z	219441	alwalah0744@gmail.com	309890215	included	0
2022-05-18T17:14:27.790Z	219441	alwalah0744@gmail.com	309887115	included	-1
2022-05-18T17:14:32.322Z	219441	alwalah0744@gmail.com	309887127	included	-1
2022-05-18T17:15:00.228Z	219441	alwalah0744@gmail.com	309887325	included	-1
2022-05-18T17:15:04.119Z	219441	alwalah0744@gmail.com	309887173	included	-1
2022-05-18T17:15:14.166Z	219441	alwalah0744@gmail.com	309887362	included	-1
2022-05-18T17:15:20.932Z	219441	alwalah0744@gmail.com	309890382	included	-1
2022-05-18T17:15:28.198Z	219441	alwalah0744@gmail.com	309888607	included	-1
2022-05-18T17:15:36.729Z	219441	alwalah0744@gmail.com	309888597	included	-1
2022-05-18T17:15:52.026Z	219441	alwalah0744@gmail.com	309888564	included	-1
2022-05-18T17:16:02.636Z	219441	alwalah0744@gmail.com	309892048	included	-1
2022-05-18T17:16:07.683Z	219441	alwalah0744@gmail.com	309888490	included	-1
2022-05-18T17:16:11.542Z	219441	alwalah0744@gmail.com	309888321	included	-1
2022-05-18T17:16:28.058Z	219441	alwalah0744@gmail.com	309888294	included	-1
2022-05-18T17:16:43.856Z	219441	alwalah0744@gmail.com	309892091	included	-1
2022-05-18T17:16:48.090Z	219441	alwalah0744@gmail.com	309888285	included	-1
2022-05-18T17:16:55.856Z	219441	alwalah0744@gmail.com	309888629	included	-1
2022-05-18T17:17:03.903Z	219441	alwalah0744@gmail.com	309892102	included	-1
2022-05-18T17:17:14.544Z	219441	alwalah0744@gmail.com	309892111	included	-1
2022-05-18T17:17:35.044Z	219441	alwalah0744@gmail.com	309888268	included	-1
2022-05-18T17:17:58.873Z	219441	alwalah0744@gmail.com	309892124	included	-1
2022-05-18T17:18:06.389Z	219441	alwalah0744@gmail.com	309887518	included	-1
2022-05-18T17:18:29.015Z	219441	alwalah0744@gmail.com	309888165	included	-1
2022-05-18T17:19:08.015Z	219441	alwalah0744@gmail.com	309892151	included	-1
2022-05-18T17:19:16.906Z	219441	alwalah0744@gmail.com	309887435	included	-1
2022-05-18T17:19:30.610Z	219441	alwalah0744@gmail.com	309888083	included	-1
2022-05-18T17:19:41.313Z	219441	alwalah0744@gmail.com	309889786	included	-1
2022-05-18T17:19:50.282Z	219441	alwalah0744@gmail.com	309889797	included	-1
2022-05-18T17:19:53.095Z	219441	alwalah0744@gmail.com	309889808	included	-1
2022-05-18T17:20:02.579Z	219441	alwalah0744@gmail.com	309889860	included	-1
2022-05-18T17:21:01.128Z	219441	alwalah0744@gmail.com	309889893	included	-1
2022-05-18T17:21:09.925Z	219441	alwalah0744@gmail.com	309889911	included	-1
2022-05-18T17:21:13.425Z	219441	alwalah0744@gmail.com	309889906	included	-1
2022-05-18T17:21:20.862Z	219441	alwalah0744@gmail.com	309889926	included	-1
2022-05-18T17:21:29.066Z	219441	alwalah0744@gmail.com	309891382	included	-1
2022-05-18T17:21:35.488Z	219441	alwalah0744@gmail.com	309889958	included	-1
2022-05-18T17:22:11.192Z	219441	alwalah0744@gmail.com	309892219	included	-1
2022-05-18T17:22:15.583Z	219441	alwalah0744@gmail.com	309887303	included	-1
2022-05-18T17:22:22.036Z	219441	alwalah0744@gmail.com	309892237	included	-1
2022-05-18T17:22:28.552Z	219441	alwalah0744@gmail.com	309890630	included	-1
2022-05-18T17:22:45.021Z	219441	alwalah0744@gmail.com	309890633	included	-1
2022-05-18T17:23:11.771Z	219441	alwalah0744@gmail.com	309890621	included	-1
2022-05-18T17:23:29.225Z	219441	alwalah0744@gmail.com	309890606	included	-1
2022-05-18T17:23:41.131Z	219441	alwalah0744@gmail.com	309890597	included	-1
2022-05-18T17:23:47.538Z	219441	alwalah0744@gmail.com	309890568	included	-1
2022-05-18T17:24:15.023Z	219441	alwalah0744@gmail.com	309890712	included	-1
2022-05-18T17:24:25.586Z	219441	alwalah0744@gmail.com	309890087	included	-1
2022-05-18T17:24:29.711Z	219441	alwalah0744@gmail.com	309890089	included	-1
2022-05-18T17:24:35.836Z	219441	alwalah0744@gmail.com	309890122	included	-1
2022-05-18T17:24:40.211Z	219441	alwalah0744@gmail.com	309890135	included	-1
2022-05-18T17:24:49.789Z	219441	alwalah0744@gmail.com	309890167	included	-1
2022-05-18T17:24:58.696Z	219441	alwalah0744@gmail.com	309890171	included	-1
2022-05-18T17:25:08.321Z	219441	alwalah0744@gmail.com	309890212	included	-1
2022-05-18T17:25:19.415Z	219441	alwalah0744@gmail.com	309890242	included	-1
2022-05-18T17:25:29.587Z	219441	alwalah0744@gmail.com	309890246	included	-1
2022-05-18T17:25:32.181Z	219441	alwalah0744@gmail.com	309892082	included	-1
2022-05-18T17:25:53.400Z	219441	alwalah0744@gmail.com	309890397	included	-1
2022-05-18T17:26:10.213Z	219441	alwalah0744@gmail.com	309891686	included	0
2022-05-18T17:26:21.338Z	219441	alwalah0744@gmail.com	309889568	included	-1
2022-05-18T17:26:33.276Z	219441	alwalah0744@gmail.com	309891699	included	-1
2022-05-18T17:26:40.370Z	219441	alwalah0744@gmail.com	309891697	included	-1
2022-05-18T17:26:51.605Z	219441	alwalah0744@gmail.com	309891698	included	0
2022-05-18T17:27:02.636Z	219441	alwalah0744@gmail.com	309889557	included	-1
2022-05-18T17:27:16.527Z	219441	alwalah0744@gmail.com	309891455	included	-1
2022-05-18T17:27:41.637Z	219441	alwalah0744@gmail.com	309891459	included	-1
2022-05-18T17:27:46.669Z	219441	alwalah0744@gmail.com	309889540	included	-1
2022-05-18T17:27:56.903Z	219441	alwalah0744@gmail.com	309889344	included	-1
2022-05-18T17:28:07.325Z	219441	alwalah0744@gmail.com	309889333	included	-1
2022-05-18T17:28:09.419Z	219441	alwalah0744@gmail.com	309891814	included	-1
2022-05-18T17:28:22.748Z	219441	alwalah0744@gmail.com	309891847	included	-1
2022-05-18T17:28:36.123Z	219441	alwalah0744@gmail.com	309889332	included	-1
2022-05-18T17:28:58.827Z	219441	alwalah0744@gmail.com	309891857	included	0
2022-05-18T17:29:06.046Z	219441	alwalah0744@gmail.com	309891861	included	-1
2022-05-18T17:29:15.780Z	219441	alwalah0744@gmail.com	309889321	included	-1
2022-05-18T17:29:19.499Z	219441	alwalah0744@gmail.com	309891876	included	-1
2022-05-18T17:29:23.374Z	219441	alwalah0744@gmail.com	309887675	included	-1
2022-05-18T17:29:30.890Z	219441	alwalah0744@gmail.com	309890612	included	-1
2022-05-18T17:29:47.843Z	219441	alwalah0744@gmail.com	309890321	included	-1
2022-05-18T17:29:53.093Z	219441	alwalah0744@gmail.com	309892083	included	-1
2022-05-18T17:30:14.375Z	219441	alwalah0744@gmail.com	309891615	included	0
2022-05-18T17:30:25.313Z	219441	alwalah0744@gmail.com	309891644	included	-1
2022-05-18T17:30:30.532Z	219441	alwalah0744@gmail.com	309889750	included	-1
2022-05-18T17:30:35.563Z	219441	alwalah0744@gmail.com	309889506	included	-1
2022-05-18T17:30:47.469Z	219441	alwalah0744@gmail.com	309891254	included	-1
2022-05-18T17:30:56.860Z	219441	alwalah0744@gmail.com	309887777	included	-1
2022-05-18T17:30:59.516Z	219441	alwalah0744@gmail.com	309891169	included	-1
2022-05-18T17:31:11.423Z	219441	alwalah0744@gmail.com	309891025	included	-1
2022-05-18T17:31:20.017Z	219441	alwalah0744@gmail.com	309892106	included	-1
2022-05-18T17:31:31.064Z	219441	alwalah0744@gmail.com	309890986	included	-1
2022-05-18T17:31:35.064Z	219441	alwalah0744@gmail.com	309890865	included	-1
2022-05-18T17:31:56.408Z	219441	alwalah0744@gmail.com	309890790	included	-1
2022-05-18T17:32:04.502Z	219441	alwalah0744@gmail.com	309890786	included	-1
2022-05-18T17:32:07.877Z	219441	alwalah0744@gmail.com	309890768	included	-1
2022-05-18T17:32:26.252Z	219441	alwalah0744@gmail.com	309890672	included	-1
2022-05-18T17:32:35.284Z	219441	alwalah0744@gmail.com	309890377	included	-1
2022-05-18T17:32:38.893Z	219441	alwalah0744@gmail.com	309890258	included	-1
2022-05-18T17:32:55.253Z	219441	alwalah0744@gmail.com	309887400	included	-1
2022-05-18T17:32:59.628Z	219441	alwalah0744@gmail.com	309891570	included	-1
2022-05-18T17:33:03.284Z	219441	alwalah0744@gmail.com	309887201	included	-1
2022-05-18T17:33:17.613Z	219441	alwalah0744@gmail.com	309891580	included	-1
2022-05-18T17:33:31.988Z	219441	alwalah0744@gmail.com	309890222	included	-1
2022-05-18T17:33:40.192Z	219441	alwalah0744@gmail.com	309890127	included	-1
2022-05-18T17:33:52.895Z	219441	alwalah0744@gmail.com	309890086	included	-1
2022-05-18T17:34:06.895Z	219441	alwalah0744@gmail.com	309887733	included	-1
2022-05-18T17:34:13.677Z	219441	alwalah0744@gmail.com	309890066	included	-1
2022-05-18T17:34:18.130Z	219441	alwalah0744@gmail.com	309889975	included	-1
2022-05-18T17:35:02.178Z	219441	alwalah0744@gmail.com	309890146	included	-1
2022-05-18T17:35:29.710Z	219441	alwalah0744@gmail.com	309888882	included	-1
2022-05-18T17:35:33.866Z	219441	alwalah0744@gmail.com	309888257	included	-1
2022-05-18T17:35:37.851Z	219441	alwalah0744@gmail.com	309889570	included	-1
2022-05-18T17:35:42.429Z	219441	alwalah0744@gmail.com	309889529	included	-1
2022-05-18T17:36:01.398Z	219441	alwalah0744@gmail.com	309887659	included	-1
2022-05-18T17:36:14.898Z	219441	alwalah0744@gmail.com	309888859	included	-1
2022-05-18T17:36:21.117Z	219441	alwalah0744@gmail.com	309891444	included	-1
2022-05-18T17:36:27.618Z	219441	alwalah0744@gmail.com	309891206	included	-1
2022-05-18T17:37:04.728Z	219441	alwalah0744@gmail.com	309889791	included	-1
2022-05-18T17:37:14.619Z	219441	alwalah0744@gmail.com	309891788	included	-1
2022-05-18T17:37:17.291Z	219441	alwalah0744@gmail.com	309889596	included	-1
2022-05-18T17:37:23.884Z	219441	alwalah0744@gmail.com	309892173	included	-1
2022-05-18T18:04:08.281Z	219441	alwalah0744@gmail.com	309890161	included	-1
2022-05-18T18:04:13.922Z	219441	alwalah0744@gmail.com	309889207	included	-1
2022-05-18T18:04:26.641Z	219441	alwalah0744@gmail.com	309891783	included	-1
2022-05-18T18:04:38.938Z	219441	alwalah0744@gmail.com	309889647	included	-1
2022-05-18T18:04:57.407Z	219441	alwalah0744@gmail.com	309890100	included	-1
2022-05-18T18:04:59.922Z	219441	alwalah0744@gmail.com	309892072	included	-1
2022-05-18T18:05:10.407Z	219441	alwalah0744@gmail.com	309889187	included	-1
2022-05-18T18:05:24.048Z	219441	alwalah0744@gmail.com	309892061	included	-1
2022-05-18T18:05:30.923Z	219441	alwalah0744@gmail.com	309887900	included	-1
2022-05-18T18:05:59.033Z	219441	alwalah0744@gmail.com	309889629	included	-1
2022-05-18T18:06:08.205Z	219441	alwalah0744@gmail.com	309888803	included	-1
2022-05-18T18:06:20.533Z	219441	alwalah0744@gmail.com	309892141	included	-1
2022-05-18T18:06:27.674Z	219441	alwalah0744@gmail.com	309888984	included	-1
2022-05-18T18:06:36.471Z	219441	alwalah0744@gmail.com	309892202	included	-1
2022-05-18T18:06:49.065Z	219441	alwalah0744@gmail.com	309891967	included	-1
2022-05-18T18:06:59.362Z	219441	alwalah0744@gmail.com	309892044	included	-1
2022-05-18T18:07:09.487Z	219441	alwalah0744@gmail.com	309890711	included	-1
2022-05-18T18:07:17.721Z	219441	alwalah0744@gmail.com	309889226	included	-1
2022-05-18T18:07:28.221Z	219441	alwalah0744@gmail.com	309891572	included	-1
2022-05-18T18:07:55.425Z	219441	alwalah0744@gmail.com	309890821	included	0
2022-05-18T18:08:02.660Z	219441	alwalah0744@gmail.com	309888189	included	-1
2022-05-18T18:08:26.316Z	219441	alwalah0744@gmail.com	309888106	included	-1
2022-05-18T18:08:35.145Z	219441	alwalah0744@gmail.com	309889074	included	-1
2022-05-18T18:08:40.629Z	219441	alwalah0744@gmail.com	309890781	included	-1
2022-05-18T18:08:47.489Z	219441	alwalah0744@gmail.com	309890872	included	-1
2022-05-18T18:08:53.364Z	219441	alwalah0744@gmail.com	309888158	included	-1
2022-05-18T18:09:31.333Z	219441	alwalah0744@gmail.com	309889574	included	-1
2022-05-18T18:09:44.099Z	219441	alwalah0744@gmail.com	309887177	included	-1
2022-05-18T18:09:49.412Z	219441	alwalah0744@gmail.com	309891350	included	-1
2022-05-18T18:09:52.552Z	219441	alwalah0744@gmail.com	309892117	included	-1
2022-05-18T18:10:21.178Z	219441	alwalah0744@gmail.com	309891289	included	-1
2022-05-18T18:10:39.631Z	219441	alwalah0744@gmail.com	309887662	included	-1
2022-05-18T18:10:45.850Z	219441	alwalah0744@gmail.com	309887479	included	-1
2022-05-18T18:10:50.928Z	219441	alwalah0744@gmail.com	309889380	included	-1
2022-05-18T18:11:01.210Z	219441	alwalah0744@gmail.com	309890746	included	-1
2022-05-18T18:11:04.226Z	219441	alwalah0744@gmail.com	309891889	included	-1
2022-05-18T18:11:06.366Z	219441	alwalah0744@gmail.com	309890461	included	-1
2022-05-18T18:11:16.898Z	219441	alwalah0744@gmail.com	309891170	included	-1
2022-05-18T18:11:26.226Z	219441	alwalah0744@gmail.com	309888811	included	-1
2022-05-18T18:11:32.257Z	219441	alwalah0744@gmail.com	309889176	included	-1
2022-05-18T18:11:50.992Z	219441	alwalah0744@gmail.com	309889203	included	-1
2022-05-18T18:11:54.226Z	219441	alwalah0744@gmail.com	309888934	included	-1
2022-05-18T18:11:57.320Z	219441	alwalah0744@gmail.com	309892135	included	-1
2022-05-18T18:12:03.680Z	219441	alwalah0744@gmail.com	309889450	included	-1
2022-05-18T18:12:14.914Z	219441	alwalah0744@gmail.com	309891563	included	-1
2022-05-18T18:12:18.008Z	219441	alwalah0744@gmail.com	309891286	included	-1
2022-05-18T18:12:20.258Z	219441	alwalah0744@gmail.com	309890472	included	-1
2022-05-18T18:12:34.009Z	219441	alwalah0744@gmail.com	309890297	included	-1
2022-05-18T18:12:36.649Z	219441	alwalah0744@gmail.com	309889620	included	-1
2022-05-18T18:12:45.227Z	219441	alwalah0744@gmail.com	309890396	included	-1
2022-05-18T18:12:57.196Z	219441	alwalah0744@gmail.com	309891387	included	-1
2022-05-18T18:13:01.915Z	219441	alwalah0744@gmail.com	309887340	included	-1
2022-05-18T18:13:20.009Z	219441	alwalah0744@gmail.com	309890226	included	-1
2022-05-18T18:13:25.916Z	219441	alwalah0744@gmail.com	309892244	included	-1
2022-05-18T18:13:32.166Z	219441	alwalah0744@gmail.com	309889720	included	-1
2022-05-18T18:13:38.697Z	219441	alwalah0744@gmail.com	309890750	included	-1
2022-05-18T18:13:46.541Z	219441	alwalah0744@gmail.com	309889082	included	-1
2022-05-18T18:14:00.073Z	219441	alwalah0744@gmail.com	309890749	included	-1
2022-05-18T18:14:04.135Z	219441	alwalah0744@gmail.com	309888659	included	-1
2022-05-18T18:14:09.839Z	219441	alwalah0744@gmail.com	309891631	included	-1
2022-05-18T18:14:17.073Z	219441	alwalah0744@gmail.com	309891925	included	-1
2022-05-18T18:14:41.339Z	219441	alwalah0744@gmail.com	309887390	included	-1
2022-05-18T18:15:04.371Z	219441	alwalah0744@gmail.com	309888020	included	-1
2022-05-18T18:15:17.871Z	219441	alwalah0744@gmail.com	309888504	included	-1
2022-05-18T18:15:37.793Z	219441	alwalah0744@gmail.com	309890769	included	-1
2022-05-18T18:15:40.465Z	219441	alwalah0744@gmail.com	309891229	included	-1
2022-05-18T18:15:42.809Z	219441	alwalah0744@gmail.com	309892233	included	-1
2022-05-18T18:15:47.356Z	219441	alwalah0744@gmail.com	309889526	included	-1
2022-05-18T18:16:05.044Z	219441	alwalah0744@gmail.com	309890803	included	0
2022-05-18T18:16:14.732Z	219441	alwalah0744@gmail.com	309890542	included	-1
2022-05-18T18:16:40.904Z	219441	alwalah0744@gmail.com	309887619	included	-1
2022-05-18T18:16:53.998Z	219441	alwalah0744@gmail.com	309891531	included	-1
2022-05-18T18:17:03.076Z	219441	alwalah0744@gmail.com	309887259	included	-1
2022-05-18T18:17:10.639Z	219441	alwalah0744@gmail.com	309891433	included	-1
2022-05-18T18:17:16.217Z	219441	alwalah0744@gmail.com	309888247	included	-1
2022-05-18T18:17:22.342Z	219441	alwalah0744@gmail.com	309887991	included	-1
2022-05-18T18:17:25.514Z	219441	alwalah0744@gmail.com	309890501	included	-1
2022-05-18T18:17:39.671Z	219441	alwalah0744@gmail.com	309892256	included	-1
2022-05-18T18:18:05.046Z	219441	alwalah0744@gmail.com	309891204	included	-1
2022-05-18T18:18:21.734Z	219441	alwalah0744@gmail.com	309891205	included	-1
2022-05-18T18:18:32.812Z	219441	alwalah0744@gmail.com	309891948	included	-1
2022-05-18T18:18:37.125Z	219441	alwalah0744@gmail.com	309889594	included	-1
2022-05-18T18:19:00.563Z	219441	alwalah0744@gmail.com	309890213	included	0
2022-05-18T18:19:12.047Z	219441	alwalah0744@gmail.com	309889729	included	-1
2022-05-18T18:19:16.079Z	219441	alwalah0744@gmail.com	309889538	included	-1
2022-05-18T18:19:19.923Z	219441	alwalah0744@gmail.com	309889145	included	-1
2022-05-18T18:19:23.579Z	219441	alwalah0744@gmail.com	309889665	included	-1
2022-05-18T18:19:31.063Z	219441	alwalah0744@gmail.com	309891059	included	-1
2022-05-18T18:19:42.329Z	219441	alwalah0744@gmail.com	309887458	included	-1
2022-05-18T18:19:46.376Z	219441	alwalah0744@gmail.com	309891422	included	-1
2022-05-18T18:19:52.939Z	219441	alwalah0744@gmail.com	309890536	included	-1
2022-05-18T18:19:57.564Z	219441	alwalah0744@gmail.com	309888592	included	-1
2022-05-18T18:20:00.970Z	219441	alwalah0744@gmail.com	309887327	included	-1
2022-05-18T18:20:13.611Z	219441	alwalah0744@gmail.com	309888494	included	-1
2022-05-18T18:20:40.799Z	219441	alwalah0744@gmail.com	309891724	included	0
2022-05-18T18:20:55.518Z	219441	alwalah0744@gmail.com	309888120	included	-1
2022-05-18T18:21:06.987Z	219441	alwalah0744@gmail.com	309891738	included	-1
2022-05-18T18:21:23.644Z	219441	alwalah0744@gmail.com	309891542	included	-1
2022-05-18T18:21:26.925Z	219441	alwalah0744@gmail.com	309890091	included	-1
2022-05-18T18:21:37.800Z	219441	alwalah0744@gmail.com	309888950	included	-1
2022-05-18T18:21:46.597Z	219441	alwalah0744@gmail.com	309889313	included	-1
2022-05-18T18:21:54.629Z	219441	alwalah0744@gmail.com	309891533	included	-1
2022-05-18T18:22:01.145Z	219441	alwalah0744@gmail.com	309892225	included	-1
2022-05-18T18:22:04.363Z	219441	alwalah0744@gmail.com	309892023	included	-1
2022-05-18T18:22:13.129Z	219441	alwalah0744@gmail.com	309887143	included	-1
2022-05-18T18:22:21.145Z	219441	alwalah0744@gmail.com	309891962	included	-1
2022-05-18T18:22:23.474Z	219441	alwalah0744@gmail.com	309892267	included	-1
2022-05-18T18:22:33.099Z	219441	alwalah0744@gmail.com	309891427	included	-1
2022-05-18T18:22:37.568Z	219441	alwalah0744@gmail.com	309889088	included	-1
2022-05-18T18:22:45.021Z	219441	alwalah0744@gmail.com	309888302	included	-1
2022-05-18T18:22:48.990Z	219441	alwalah0744@gmail.com	309890916	included	-1
2022-05-18T18:23:05.053Z	219441	alwalah0744@gmail.com	309889571	included	-1
2022-05-18T18:23:09.303Z	219441	alwalah0744@gmail.com	309891154	included	-1
2022-05-18T18:23:13.569Z	219441	alwalah0744@gmail.com	309891054	included	-1
2022-05-18T18:23:34.539Z	219441	alwalah0744@gmail.com	309892046	included	-1
2022-05-18T18:23:37.805Z	219441	alwalah0744@gmail.com	309888935	included	-1
2022-05-18T18:23:41.008Z	219441	alwalah0744@gmail.com	309888936	included	-1
2022-05-18T18:24:13.400Z	219441	alwalah0744@gmail.com	309891639	included	0
2022-05-18T18:24:29.822Z	219441	alwalah0744@gmail.com	309891454	included	-1
2022-05-18T18:24:38.150Z	219441	alwalah0744@gmail.com	309888511	included	-1
2022-05-18T18:24:45.354Z	219441	alwalah0744@gmail.com	309887753	included	-1
2022-05-18T18:24:59.604Z	219441	alwalah0744@gmail.com	309891747	included	-1
2022-05-18T18:25:04.558Z	219441	alwalah0744@gmail.com	309891559	included	-1
2022-05-18T18:25:09.636Z	219441	alwalah0744@gmail.com	309888867	included	-1
2022-05-18T18:25:18.933Z	219441	alwalah0744@gmail.com	309891381	included	-1
2022-05-18T18:25:24.652Z	219441	alwalah0744@gmail.com	309889862	included	-1
2022-05-18T18:25:29.168Z	219441	alwalah0744@gmail.com	309889924	included	-1
2022-05-18T18:25:35.324Z	219441	alwalah0744@gmail.com	309890576	included	-1
2022-05-18T18:25:55.606Z	219441	alwalah0744@gmail.com	309890576	included	-1
2022-05-18T18:25:57.497Z	219441	alwalah0744@gmail.com	309890576	included	-1
2022-05-18T18:26:02.638Z	219441	alwalah0744@gmail.com	309889300	included	-1
2022-05-18T18:26:07.731Z	219441	alwalah0744@gmail.com	309889325	included	-1
2022-05-18T18:26:17.982Z	219441	alwalah0744@gmail.com	309888952	included	-1
2022-05-18T18:26:28.951Z	219441	alwalah0744@gmail.com	309892196	included	-1
2022-05-18T18:27:11.328Z	219441	alwalah0744@gmail.com	309887393	included	-1
2022-05-18T18:27:18.375Z	219441	alwalah0744@gmail.com	309888616	included	-1
2022-05-18T18:27:28.407Z	219441	alwalah0744@gmail.com	309892024	included	-1
2022-05-18T18:27:34.735Z	219441	alwalah0744@gmail.com	309889482	included	-1
2022-05-18T18:27:39.658Z	219441	alwalah0744@gmail.com	309888271	included	-1
2022-05-18T18:27:42.908Z	219441	alwalah0744@gmail.com	309888272	included	-1
2022-05-18T18:27:56.846Z	219441	alwalah0744@gmail.com	309889476	included	-1
2022-05-18T18:28:05.237Z	219441	alwalah0744@gmail.com	309887922	included	-1
2022-05-18T18:28:09.721Z	219441	alwalah0744@gmail.com	309890214	included	-1
2022-05-18T18:28:15.799Z	219441	alwalah0744@gmail.com	309890647	included	-1
2022-05-18T18:28:25.925Z	219441	alwalah0744@gmail.com	309890646	included	-1
2022-05-18T18:28:31.909Z	219441	alwalah0744@gmail.com	309890645	included	-1
2022-05-18T18:28:42.659Z	219441	alwalah0744@gmail.com	309888925	included	-1
2022-05-18T18:28:55.363Z	219441	alwalah0744@gmail.com	309891782	included	-1
2022-05-18T18:28:59.613Z	219441	alwalah0744@gmail.com	309891910	included	-1
2022-05-18T18:29:04.816Z	219441	alwalah0744@gmail.com	309889809	included	-1
2022-05-18T18:29:12.629Z	219441	alwalah0744@gmail.com	309891664	included	-1
2022-05-18T18:29:17.613Z	219441	alwalah0744@gmail.com	309891325	included	-1
2022-05-18T18:29:21.223Z	219441	alwalah0744@gmail.com	309889411	included	-1
2022-05-18T18:29:25.707Z	219441	alwalah0744@gmail.com	309888669	included	-1
2022-05-18T18:29:37.426Z	219441	alwalah0744@gmail.com	309890110	included	-1
2022-05-18T18:29:42.614Z	219441	alwalah0744@gmail.com	309890447	included	-1
2022-05-18T18:30:06.521Z	219441	alwalah0744@gmail.com	309891485	included	-1
2022-05-18T18:30:22.709Z	219441	alwalah0744@gmail.com	309888069	included	-1
2022-05-18T18:30:37.225Z	219441	alwalah0744@gmail.com	309892168	included	-1
2022-05-18T18:30:40.209Z	219441	alwalah0744@gmail.com	309891771	included	-1
2022-05-18T18:30:44.069Z	219441	alwalah0744@gmail.com	309889684	included	-1
2022-05-18T18:30:55.444Z	219441	alwalah0744@gmail.com	309891754	included	-1
2022-05-18T18:31:04.616Z	219441	alwalah0744@gmail.com	309888514	included	-1
2022-05-18T18:31:08.194Z	219441	alwalah0744@gmail.com	309889066	included	-1
2022-05-18T18:31:12.929Z	219441	alwalah0744@gmail.com	309888892	included	-1
2022-05-18T18:31:18.429Z	219441	alwalah0744@gmail.com	309892155	included	-1
2022-05-18T18:31:20.773Z	219441	alwalah0744@gmail.com	309891761	included	-1
2022-05-18T18:31:29.195Z	219441	alwalah0744@gmail.com	309890620	included	-1
2022-05-18T18:31:34.507Z	219441	alwalah0744@gmail.com	309887809	included	-1
2022-05-18T18:31:58.039Z	219441	alwalah0744@gmail.com	309887506	included	-1
2022-05-18T18:32:02.867Z	219441	alwalah0744@gmail.com	309892165	included	-1
2022-05-18T18:32:09.665Z	219441	alwalah0744@gmail.com	309887653	included	-1
2022-05-18T18:32:12.040Z	219441	alwalah0744@gmail.com	309889314	included	-1
2022-05-18T18:32:17.524Z	219441	alwalah0744@gmail.com	309891590	included	-1
2022-05-18T18:32:29.556Z	219441	alwalah0744@gmail.com	309887463	included	-1
2022-05-18T18:32:39.071Z	219441	alwalah0744@gmail.com	309891491	included	-1
2022-05-18T18:32:42.572Z	219441	alwalah0744@gmail.com	309890365	included	-1
2022-05-18T18:32:51.619Z	219441	alwalah0744@gmail.com	309890006	included	-1
2022-05-18T18:32:57.838Z	219441	alwalah0744@gmail.com	309891707	included	-1
2022-05-18T18:33:20.276Z	219441	alwalah0744@gmail.com	309890639	included	-1
2022-05-18T18:33:49.808Z	219441	alwalah0744@gmail.com	309888263	included	-1
2022-05-18T18:33:55.308Z	219441	alwalah0744@gmail.com	309891743	included	-1
2022-05-18T18:34:11.621Z	219441	alwalah0744@gmail.com	309888972	included	-1
2022-05-18T18:34:18.433Z	219441	alwalah0744@gmail.com	309891884	included	-1
2022-05-18T18:34:39.903Z	219441	alwalah0744@gmail.com	309891778	included	-1
2022-05-18T18:35:02.481Z	219441	alwalah0744@gmail.com	309887326	included	-1
2022-05-18T18:35:19.669Z	219441	alwalah0744@gmail.com	309891022	included	0
2022-05-18T18:35:28.388Z	219441	alwalah0744@gmail.com	309887666	included	-1
2022-05-18T18:35:34.123Z	219441	alwalah0744@gmail.com	309892223	included	-1
2022-05-18T18:35:49.154Z	219441	alwalah0744@gmail.com	309889731	included	-1
2022-05-18T18:35:58.155Z	219441	alwalah0744@gmail.com	309890887	included	-1
2022-05-18T18:36:13.046Z	219441	alwalah0744@gmail.com	309889667	included	-1
2022-05-18T18:36:23.483Z	219441	alwalah0744@gmail.com	309889519	included	-1
2022-05-18T18:36:25.718Z	219441	alwalah0744@gmail.com	309890430	included	-1
2022-05-18T18:36:32.437Z	219441	alwalah0744@gmail.com	309890783	included	-1
2022-05-18T18:36:34.249Z	219441	alwalah0744@gmail.com	309887765	included	-1
2022-05-18T18:36:37.999Z	219441	alwalah0744@gmail.com	309889026	included	-1
2022-05-18T18:36:47.109Z	219441	alwalah0744@gmail.com	309891583	included	-1
2022-05-18T18:36:54.953Z	219441	alwalah0744@gmail.com	309890748	included	-1
2022-05-18T18:37:32.797Z	219441	alwalah0744@gmail.com	309887908	included	0
2022-05-18T18:37:36.219Z	219441	alwalah0744@gmail.com	309892265	included	-1
2022-05-18T18:37:40.094Z	219441	alwalah0744@gmail.com	309887388	included	-1
2022-05-18T18:37:50.016Z	219441	alwalah0744@gmail.com	309892169	included	-1
[truncated: 3,384 more rows]
